# Supplementary material for: A molecular switch in sulfur metabolism to reduce arsenic and enrich selenium in rice grain
Source: Nat Commun. 2021 Mar 2;12:1392. doi: 10.1038/s41467-021-21282-5 (PMC7925690; doi:10.1038/s41467-021-21282-5)
Supplement: Supplementary file 4 — Source Data [file 41467_2021_21282_MOESM4_ESM.xlsx]

## Sheet: Fig. 1b, d, g-i
	Fig. 1b source data					Fig. 1d source data
	Relative root elongation (%)					Biomass (g)
	Contol		As(III) treatment			WT	astol1(+/-)	astol1(+/+)		Fig. 1g source data
	WT	astol1	WT	astol1		0.1789	0.0712	0.0212
	211.765	221.212	55.1724	87.0968		0.2579	0.103	0.0195
	225	240.625	48.2759	106.452		0.2042	0.0859	0.0136
	212.5	214.706	48.1481	87.8788		0.2334	0.0863	0.0168
	212.903	218.75	43.3333	93.75		0.1793	0.0987	0.0173
	183.784	237.5	48.1481	87.5
	233.333	221.875	47.0588	102.941		Fig. 1d		P value
	228.125	220.69	56.5217	100		WT vs. astol1(+/-)		2.8749e-06
	191.429	218.75	51.8519	100		WT vs. astol1(+/+)		0
	205.556	200	50	97.0588		astol1(+/-) vs. astol1(+/+)		0.00051218
	227.273	211.429	48.2759	103.448
		205.882	54.1667
		236.667	46.875
		237.5	51.6129
	Fig. 1h source data
	Relative root elongation (%)
	WT	astol1(+/-)	astol1(+/+)	CRISPR Lines/ astol1(+/+)
				Line 1	Line 2	Line 3	Line 4
	50	83.3333	91.3043	46.875	32.2581	37.1429	46.875
	43.75	82.6087	86.9565	43.75	42.4242	39.3939	41.9355
	37.931	80	90.4762	44.8276	40.625	33.3333	43.75
	48.3871	86.3636	94.4444	46.6667	37.5	45.4545	43.75
	43.3333	80	95	40.625	43.75	30.303	51.6129		Fig. 1i source data
	48.4849	72	95	46.875	50	50	40.625			Biomass (g)
	43.3333	87.5		53.125	36.3636	26.6667	42.4242			Rep1	Rep2	Rep3
	48.3871	75		35.4839	31.4286	37.5	50		WT	0.2193	0.1827	0.1296
	50	79.1667		41.1765	32.2581	48.3871	44.1176		astol1(+/-)	0.0562	0.059	0.0434
	44.1176	76		36.3636	46.875	45.1613	46.875		astol1(+/+)	0.0197	0.0215	0.0263
		76							CRISPR Line 1/astol1(+/-)	0.1504	0.1367	0.1595
		79.1667							CRISPR Line 1/astol1(+/+)	0.1555	0.1323	0.1251
		78.2609							CRISPR Line 2/astol1(+/-)	0.12	0.1154	0.1164
		70.8333							CRISPR Line 2/astol1(+/+)	0.1297	0.129	0.1128
		73.0769							CRISPR Line 3/astol1(+/-)	0.2489	0.1691	0.2091
		84.2105							CRISPR Line 3/astol1(+/+)	0.176	0.1569	0.1807
		86.9565							CRISPR Line 4/astol1(+/-)	0.1677	0.1958	0.2079
		90.4762							CRISPR Line 4/astol1(+/+)	0.2048	0.203	0.1737
		90.9091
			Fig. 1h		P value				Fig. 1i		P value
			WT vs. astol1(+/-)		0				WT vs. astol1(+/-)		1.86372e-05
			WT vs. astol1(+/+)		0				WT vs. astol1(+/+)		5.0344e-07
			astol1(+/-) vs. astol1(+/+)		0.000754026				astol1(+/-) vs. astol1(+/+)		0.80485
			WT vs. Line 1		0.97533				WT vs. Line 1/astol1(+/-)		0.85974
			astol1(+/-) vs. Line 1		0				astol1(+/-) vs. Line 1 /astol1(+/-)		0.000693696
			astol1(+/+) vs. Line 1		0				astol1(+/+) vs. Line 1/astol1(+/-)		1.45117e-05
			WT vs. Line 2		0.15645				WT vs. Line 1/astol1(+/+)		0.49322
			astol1(+/-) vs. Line 2		0				astol1(+/-) vs. Line 1 /astol1(+/+)		0.00303
			astol1(+/+) vs. Line 2		0				astol1(+/+) vs. Line 1/astol1(+/+)		5.87965e-05
			Line 1 vs. Line 2		0.63004				Line 1/astol1(+/-) vs. Line 1/astol1(+/+)		0.99984
			WT vs. Line 3		0.15461				WT vs. Line 2/astol1(+/-)		0.06933
			astol1(+/-) vs. Line 3		0				astol1(+/-) vs. Line 2 /astol1(+/-)		0.0408
			astol1(+/+) vs. Line 3		0				astol1(+/+) vs. Line 2/astol1(+/-)		0.000815403
			Line 1 vs. Line 3		0.62642				Line 1/astol1(+/-) vs. Line 2/astol1(+/-)		0.76755
			Line 2 vs. Line 3		1				Line 1/astol1(+/+) vs. Line 2/astol1(+/-)		0.98069
			WT vs. Line 4		0.99999				WT vs. Line 2/astol1(+/+)		0.14377
			astol1(+/-) vs. Line 4		0				astol1(+/-) vs. Line 2 /astol1(+/+)		0.01808
			astol1(+/+) vs. Line 4		0				astol1(+/+) vs. Line 2/astol1(+/+)		0.000345695
			Line 1 vs. Line 4		0.99499				Line 1/astol1(+/-) vs. Line 2/astol1(+/+)		0.92811
			Line 2 vs. Line 4		0.2468				Line 1/astol1(+/+) vs. Line 2/astol1(+/+)		0.99905
			Line 3 vs. Line 4		0.24426				Line 2/astol1(+/-) vs. Line 2/astol1(+/+)		1
									WT vs. Line 3/astol1(+/-)		0.7602
									astol1(+/-) vs. Line 3 /astol1(+/-)		4.75204e-07
									astol1(+/+) vs. Line 3/astol1(+/-)		8.28983e-08
									Line 1/astol1(+/-) vs. Line 3/astol1(+/-)		0.06747
									Line 1/astol1(+/+) vs. Line 3/astol1(+/-)		0.01711
									Line 2/astol1(+/-) vs. Line 3/astol1(+/-)		0.00121
									Line 2/astol1(+/+) vs. Line 3/astol1(+/-)		0.00286
									WT vs. Line 3/astol1(+/+)		1
									astol1(+/-) vs. Line 3 /astol1(+/+)		3.93028e-05
									astol1(+/+) vs. Line 3/astol1(+/+)		1.01166e-06
									Line 1/astol1(+/-) vs. Line 3/astol1(+/+)		0.96425
									Line 1/astol1(+/+) vs. Line 3/astol1(+/+)		0.70326
									Line 2/astol1(+/-) vs. Line 3/astol1(+/+)		0.13538
									Line 2/astol1(+/+) vs. Line 3/astol1(+/+)		0.26093
									Line 3/astol1(+/-) vs. Line 3/astol1(+/+)		0.55369
									WT vs. Line 4/astol1(+/-)		0.99932
									astol1(+/-) vs. Line 4 /astol1(+/-)		3.73436e-06
									astol1(+/+) vs. Line 4/astol1(+/-)		1.79767e-07
									Line 1/astol1(+/-) vs. Line 4/astol1(+/-)		0.42519
									Line 1/astol1(+/+) vs. Line 4/astol1(+/-)		0.15206
									Line 2/astol1(+/-) vs. Line 4/astol1(+/-)		0.01361
									Line 2/astol1(+/+) vs. Line 4/astol1(+/-)		0.03106
									Line 3/astol1(+/-) vs. Line 4/astol1(+/-)		0.99003
									Line 3/astol1(+/+) vs. Line 4/astol1(+/-)		0.98695
									WT vs. Line 4/astol1(+/+)		0.99567
									astol1(+/-) vs. Line 4 /astol1(+/+)		2.50585e-06
									astol1(+/+) vs. Line 4/astol1(+/+)		1.49991e-07
									Line 1/astol1(+/-) vs. Line 4/astol1(+/+)		0.32336
									Line 1/astol1(+/+) vs. Line 4/astol1(+/+)		0.10584
									Line 2/astol1(+/-) vs. Line 4/astol1(+/+)		0.00883
									Line 2/astol1(+/+) vs. Line 4/astol1(+/+)		0.02042
									Line 3/astol1(+/-) vs. Line 4/astol1(+/+)		0.99788
									Line 3/astol1(+/+) vs. Line 4/astol1(+/+)		0.96106
									Line 4/astol1(+/-) vs. Line 4/astol1(+/+)		1

## Sheet: Fig. 2b-e
	Fig. 2b source data							Fig. 2d source data
	Fig. 2c source data					Fig. 2e source data
	OAS-TL activity in plant (nmol/ min/ mg protein)					OAS-TL activity (µmol/ min/ mg protein)
						OsASTOL1	Osastol1	AtOAS-TL A	AtOAS-TL AS102N
	WT	astol1(+/-)	astol1(+/+)			102.497	1.59229	343.038	0.570983
	303.835	257.734	223.646			106.554	1.81976	411.132	0.570983
	324.394	273.858	230.647			87.5496	1.59229	404.066	0.570983
	251.366	283.761	174.656
	279.039	292.939	162.85

## Sheet: Fig. 3a-g
	Fig. 3a source data					Fig. 3b source data						Fig. 3f source data
													SAT activity in plant (nmol/ min/ mg protein)
													WT	astol1(+/-)
													0.051641	0.162006
													0.05644	0.166877
													0.074449	0.212968
													0.085018	0.203831
												Fig. 3g source data
													Relative expression
													WT	astol1(+/-)
												Os01g0720700	0.036944	0.042634
													0.027768	0.031122
													0.035557	0.040557
												Os05g0533500	0.034668	0.040551
													0.033902	0.032249
						Fig. 3c source data							0.047819	0.045887
								Gray value ratio
								Rep1	Rep2	Rep3
						OAS elution	ASTOL1/ SAT5	1.26118	1.33168	1.23781
							astol1/ SAT5	0.2869	0.300857	0.262418
						Final elution	ASTOL1/ SAT5	0.442438	0.275706	0.301626
							astol1/ SAT5	1.15312	1.35535	1.21395
	Fig. 3d source data						Fig. 3e source data
	Dose Response Curve						Dose Response Curve
	OAS concentration (nM)	ASTOL1		astol1			SAT5C10 concentration (nM)	ASTOL1		astol1
		Response	Err-Values	Response	Err-Values			Response	Err-Values	Response	Err-Values
	0.015259	0.0195143	0.0319864	0.00194575	0.00629331		0.076294	0.105835	0.0837362	0.200946	0.23224
	0.030518	0.0361431	0.0288839	0.00412499	0.0110636		0.152588	0.00981784	0.0689081	0.125994	0.19477
	0.061035	0.0676781	0.0894315	0.0011437	0.00863715		0.305176	-0.0752428	0.0587755	-0.16216	0.290396
	0.12207	0.00862279	0.120214	0.00607559	0.00405924		0.610352	-0.129256	0.101183	-0.134677	0.153513
	0.244141	-0.0634833	0.0695292	0.00188465	0.00812528		1.2207	0.0915639	0.104048	-0.128418	0.178761
	0.488281	0.0469893	0.0714346	0.000558081	0.00738195		2.44141	-0.0964667	0.0923416	0.037247	0.239709
	0.976563	-0.0832837	0.0721379	0.00115304	0.00448133		4.88281	0.125947	0.134263	-0.0061447	0.218797
	1.95312	-0.0867282	0.191222	-0.00146126	0.0037438		9.76562	0.0891604	0.0279479	-0.0607651	0.0460846
	3.90625	0.04251	0.034819	-0.000200974	0.00808922		19.5312	-0.136349	0.143893	0.27831	0.216804
	7.8125	0.205845	0.0627822	0.00145084	0.00104176		39.0625	0.145007	0.100633	0.160932	0.197866
	15.625	0.385283	0.0855547	-0.00267251	0.00724971		78.125	0.184982	0.0738297	0.107281	0.0909718
	31.25	0.716011	0.0273036	-0.0117081	0.00393273		156.25	0.180335	0.0409861	0.12748	0.0167583
	62.5	0.852052	0.133362	0.0031535	0.0060238		312.5	0.420786	0.123374	0.511572	0.268943
	125	0.858778	0.0592643	-0.00441491	0.0098334		625	0.530086	0.144441	0.744417	0.191314
	250	1.08451	0.0471915	0.00257403	0.00678815		1250	0.733457	0.083215	0.709767	0.271112
	500	0.984444	0.0501471	0.00780945	0.00392569

## Sheet: Fig. 4b-g
	Fig. 4b source data						Fig. 4c source data
		astol1/WT ratio		Log2(astol1/WT ratio)				Relative expression
		Root	Leaf	Root	Leaf			Root		Shoot
	SO42-	1.34279	4.51693	0.425239	2.17534			WT	astol1(+/-)	WT	astol1(+/-)
	Ser	0.873937	0.721684	-0.194399	-0.47056		OsSultr1;1	0.002166	0.004578
	OAS	7.12681	6.27788	2.83326	2.65028			0.000737	0.005664
	Cys	7.91139	4.94022	2.98393	2.30458			0.00195	0.006444
	GSH	1.22718	2.84688	0.295352	1.50938		OsAPR1	0.00760104	0.0278569	0.398711	1.02909
	Cyst	23.1151	17.3103	4.53076	4.11356			0.0145181	0.0833492	0.562997	0.769341
	Hcy	1.62674	1.52054	0.701982	0.604583			0.0129166	0.057699	0.486028	0.746586
	Met	1.06364	1.10813	0.0890146	0.148126		OsSiR	0.0143032	0.0177739	0.0360395	0.0875656
	SAM	1.18982	1.51923	0.250746	0.603337			0.0320061	0.0395888	0.0471125	0.0716745
	SAH	1.46521	0.99292	0.551109	-0.0102501			0.040244	0.0281646	0.043368	0.0508709
	MTA	1.63687	1.51429	0.710938	0.598644
	Fig. 4d source data
	S concentration (mg/ kg)						Fig. 4f-g source data		nmol/ g
	Root		Shoot						Cys	GSH	PC2	PC3	PC4
	WT	astol1(+/-)	WT	astol1(+/-)			Root	WT	292.621	49.5293	74.6884	35.1876	4.77989
	5169.66	8608.39	5385.85	15381.4					347.441	45.0864	92.2863	39.2156	4.95818
	6262.41	8164.37	5856.85	14483					283.413	47.1267	88.6805	36.0356	4.95343
	6554.95	9524.07	5286.47	14337.4					360.768	46.3899	72.8551	30.8499	3.8452
									339.298	57.9336	84.0688	35.2043	4.2012
	Fig. 4e source data							astol1(+/-)	454.446	146.195	159.224	52.5271	9.01534
	Se concentration (mg/ kg)								525.753	148.318	156.045	43.0677	7.14363
	Root		Shoot						443.401	150.59	150.366	44.0151	7.1796
	WT	astol1(+/-)	WT	astol1(+/-)					417.216	138.982	141.73	46.4965	7.43168
	9.93477	12.9832	11.2307	24.4206					427.453	142.046	135.95	45.105	6.6508
	10.6187	12.8638	10.4321	20.6623			Shoot	WT	3.37055	53.1263	16.0352	10.0119	3.4238
	8.73701	12.0633	13.6067	21.5339					4.53258	61.0408	15.6766	12.4226	5.08755
	10.0524	13.954	10.7133	19.1024					3.58197	69.707	15.4703	13.13	5.31037
									4.65505	59.4747	14.8143	10.2831	3.52007
									5.75124	54.9327	19.7195	14.0211	4.85919
								astol1(+/-)	22.4474	54.8814	41.7342	21.6116	6.3511
									15.4531	63.5136	27.5702	14.7402	1.39855
									19.3349	51.8082	27.5404	14.3633	2.19357
									22.6149	45.8784	25.1273	13.2258	1.43609
									19.1283	45.3323	29.9099	13.9705	0.909573

## Sheet: Fig. 5a-f
	Fig. 5a-c source data
		grain As concentration (µg/ kg)				grain S concentration (mg/ kg)				grain Se concentration (µg/ kg)
		Rep1	Rep2	Rep3	Rep4	Rep1	Rep2	Rep3	Rep4	Rep1	Rep2	Rep3	Rep4
	WT	339.221	323.383	315.879	307.545	1357.77	1369.05	1496.98	1521.09	22.5154	14.4862	13.6053	12.906
	astol1(+/-)	251.534	190.34	190.435	229.379	2372.37	2267.2	2143.8	2172.12	33.5938	32.8659	32.3201	32.8694
	OX1/astol1(+/-)	263.47	222.499	194.035	191.628	2194.97	2027.24	1883.89	2005.63	34.8448	32.2036	38.4313	34.5875
	OX2/astol1(+/-)	211.293	199.464	165.719	205.204	2012.02	2203.06	1796.08	2064.28	31.8979	33.2943	31.7962	31.8423
	OX3/astol1(+/-)	255.622	235.149	190.015	187.51	1972.19	1793.49	2128.46	1907.42	34.3522	28.3115	29.9071	31.5607
	OX1/astol1(+/+)	174.356	196.154	208.788	197.8	2254.35	2223.01	2530.8	2330.5	24.1593	23.6947	22.4619	23.9799
	OX2/astol1(+/+)	250.694	268.829	244.23	222.49	1750.44	1896.98	1842.74	1859.57	23.1709	24.827	21.8353	23.3945
	OX3/astol1(+/+)	227.094	228.141	221.978	272.655	1787.16	1782.29	1722.75	1784.03	18.8602	17.4638	16.4981	19.9031
	Fig. 5d source data
	Filled spikelets (%)	Rep1	Rep2	Rep3	Rep4	Rep5	Rep6
	WT	74.2769	70.2703	76.02	78.5197	73.3333	81.1148
	astol1(+/-)	77.5	85.4749	76.5319	74.0599	78.225	74.2671
	OX1/astol1(+/-)	81.4093	82.0819	77.3897	80.0633	77.8243	77.116
	OX2/astol1(+/-)	81.4139	83.7963	77.8982	86.4155	68.9922	72.9373
	OX3/astol1(+/-)	65.721	72.0074	71.2182	78.3835	74.1036	77.761
	OX1/astol1(+/+)	88.5918	61.0236	75.2032	66.3265	68.5936	69.9042
	OX2/astol1(+/+)	75.8929	88.7734	67.9468	66.7169	78.4335	70.9561
	OX3/astol1(+/+)	82.2034	78.8337	71.3542	73.9059	82.0682	81.3198
	Fig. 5e source data
	1000-grain weight (g)	Rep1	Rep2	Rep3	Rep4	Rep5	Rep6
	WT	17.6	17.5	17.95	17.65	17.6	17.6
	astol1(+/-)	15.65	17.05	16.7	15.85	16.7	16.8
	OX1/astol1(+/-)	16.55	15.8	16.1	16.65	17.05	16.5
	OX2/astol1(+/-)	17.7	17.05	16.15	16.05	16.1	16.5
	OX3/astol1(+/-)	17.4	17.9	17.7	16.6	16.85	16.25
	OX1/astol1(+/+)	15.75	14.7	15.3	17	17.9	17.3
	OX2/astol1(+/+)	15.95	17.15	13.75	16.25	14.8	16.7
	OX3/astol1(+/+)	16.95	16.5	16.15	16.7	16.95	17.4
	Fig. 5f source data
	Grain yield per plant (g)	Rep1	Rep2	Rep3	Rep4	Rep5	Rep6
	WT	21.24	13.31	15.94	17	15.87	17.08
	astol1(+/-)	11.25	15.26	9.74	18.48	12.72	23.22
	OX1/astol1(+/-)	42.91	14.96	27.84	12.6	6.41	4.05
	OX2/astol1(+/-)	12.66	18.12	11.43	12.41	14.23	11.05
	OX3/astol1(+/-)	9.62	14	9.52	13.69	18.92	17.14
	OX1/astol1(+/+)	7.87	2.3	20.11	16.84	14.19	17.49
	OX2/astol1(+/+)	23.13	7.2	6.18	29.93	11.08	32.64
	OX3/astol1(+/+)	18	12.32	4.35	22.97	12.74	13.88
		Fig. 5a	Fig. 5b	Fig. 5c	Fig. 5d	Fig. 5e	Fig. 5f
		P value	P value	P value	P value	P value	P value
	WT vs. astol1(+/-)	7.04479e-05	0	0	0.99856	0.16131	0.99996
	WT vs. OX1/astol1(+/-)	9.92825e-05	4.14692e-06	4.71926e-08	0.95613	0.14952	0.99998
	astol1(+/-) vs. OX1/astol1(+/-)	1	0.20877	0.86661	0.9997	1	0.99745
	WT vs. OX2/astol1(+/-)	4.7208e-06	5.36963e-06	0	0.98709	0.28206	0.99442
	astol1(+/-) vs. OX2/astol1(+/-)	0.94027	0.17113	0.99976	0.99999	0.99999	0.99991
	OX1/astol1(+/-) vs. OX2/astol1(+/-)	0.89586	1	0.61765	1	0.99997	0.96084
	WT vs. OX3/astol1(+/-)	8.84762e-05	3.89011e-05	0	0.99663	0.92844	0.9979
	astol1(+/-) vs. OX3/astol1(+/-)	1	0.03038	0.92004	0.89151	0.81522	0.99999
	OX1/astol1(+/-) vs. OX3/astol1(+/-)	1	0.97715	0.21446	0.63484	0.79576	0.97842
	OX2/astol1(+/-) vs. OX3/astol1(+/-)	0.91247	0.98869	0.99381	0.76615	0.9338	1
	WT vs. OX1/astol1(+/+)	4.05595e-06	0	0.00101	0.93824	0.08498	0.99236
	astol1(+/-) vs. OX1/astol1(+/+)	0.92171	0.93146	7.59076e-05	0.64337	0.99999	0.99984
	OX1/astol1(+/-) vs. OX1/astol1(+/+)	0.87024	0.01825	3.07431e-06	0.34723	0.99999	0.95236
	OX2/astol1(+/-) vs. OX1/astol1(+/+)	1	0.0141	0.000229048	0.47469	0.99872	1
	OX3/astol1(+/-) vs. OX1/astol1(+/+)	0.88921	0.00188	0.00147	0.99975	0.63975	1
	WT vs. OX2/astol1(+/+)	0.00537	0.00113	0.00154	1	0.0031	0.99996
	astol1(+/-) vs. OX2/astol1(+/+)	0.63924	0.00112	5.01283e-05	0.98935	0.77543	0.99596
	OX1/astol1(+/-) vs. OX2/astol1(+/+)	0.72479	0.31543	2.06506e-06	0.88585	0.79576	1
	OX2/astol1(+/-) vs. OX2/astol1(+/+)	0.11218	0.37233	0.0001505	0.95206	0.59151	0.94993
	OX3/astol1(+/-) vs. OX2/astol1(+/+)	0.6967	0.85496	0.000961544	0.99976	0.07475	0.97118
	OX1/astol1(+/+) vs. OX2/astol1(+/+)	0.09852	6.40516e-05	1	0.98151	0.91072	0.93994
	WT vs. OX3/astol1(+/+)	0.00152	0.00862	0.80683	0.99302	0.51895	0.99875
	astol1(+/-) vs. OX3/astol1(+/+)	0.9049	0.000144537	0	1	0.99621	1
	OX1/astol1(+/-) vs. OX3/astol1(+/+)	0.94658	0.06688	0	0.99999	0.9948	0.98414
	OX2/astol1(+/-) vs. OX3/astol1(+/+)	0.28483	0.08422	2.30741e-08	1	0.99989	1
	OX3/astol1(+/-) vs. OX3/astol1(+/+)	0.9343	0.37295	3.75118e-07	0.81247	0.99396	1
	OX1/astol1(+/+) vs. OX3/astol1(+/+)	0.2561	8.74025e-06	0.0345	0.52945	0.97037	1
	OX2/astol1(+/+) vs. OX3/astol1(+/+)	0.99943	0.98878	0.05033	0.96879	0.33958	0.97833

## Sheet: Suppl Fig. 1a
Fig. S1a source data
As(III) concentration (µM)	0	1	2.5	5	10	20	40	80
Relative root elongation (%)	93.3333	93.3333	93.3333	86.6667	60	46.6667	6.66667	0
	100	106.667	86.6667	93.3333	60	53.3333	0	0
	100	100	86.6667	93.3333	63.3333	53.3333	6.66667	3.33333
	93.3333	93.3333	93.3333	113.333	60	46.6667	0	0
	106.667	100	86.6667	100	66.6667	53.3333	0	0
	93.3333	86.6667	93.3333	100	70	53.3333	0	0
	106.667	100	86.6667	100	66.6667	46.6667	0	0
	100	93.3333	100	86.6667	60	46.6667	3.33333	0
	106.667	100	86.6667		66.6667	53.3333	0	0
	100	100	93.3333			33.3333	3.33333	0

## Sheet: Suppl Fig. 2b-d
Fig. S2b source data				Fig. S2c source data		As concentration (mg/ kg)
	Relative root elongation			5μM As(III)		Rep1	Rep2	Rep3	Rep4
	WT	astol1		Root	WT	88.4095	109.047	95.2532	98.8584
	0.676471	1.21212			astol1(+/-)	249.611	236.291	243.736	243.169
	0.764706	1.30303		Shoot	WT	6.13084	6.32215	6.53886	5.49153
	0.71875	1.12903			astol1(+/-)	5.90578	8.52678	7.47869	8.02318
	0.709677	1
	0.606061	0.903226
	0.484848	0.9375
	0.606061	1.09677
	0.484848	1.25806		Fig. S2d source data		As concentration (mg/ kg)
	0.645161	1.12121		5μM As(V)		Rep1	Rep2	Rep3	Rep4
	0.606061	1.21875		Root	WT	327.492	366.762	353.484	385.781
	0.676471	1.26667			astol1(+/-)	623.489	651.324	632.234	684.951
		1.06452		Shoot	WT	6.19563	3.94292	5.39418	6.25233
		0.90625			astol1(+/-)	4.19077	4.35287	4.37922	5.6995
		1.14706
		1.23333
		1.16129

## Sheet: Suppl Fig. 3b
	Fig. S3b source data
		WT		astol1(+/-)		astol1(+/+)
		High light	Low light	High light	Low light	High light	Low light
	Biomass (g)	0.5586	0.3423	0.3762	0.1344	0.0339	0.041
		0.6341	0.3095	0.4272	0.1011	0.0343	0.0232
		0.5843	0.3542	0.3723	0.1652	0.0365	0.0371
		0.571	0.3492	0.3683	0.1524	0.0297	0.0283
		0.4488	0.3682	0.4666	0.1401	0.0337	0.0423
		0.8725	0.3672	0.3965	0.1425	0.0305	0.0226
		0.5704	0.3113	0.3916	0.107	0.0318	0.0232
		0.6885	0.2827	0.2881	0.1338	0.0252	0.0233
		0.4949	0.4206	0.4804	0.1179	0.0258	0.0234
		0.3675	0.3691	0.4336	0.1148	0.0356	0.0216

## Sheet: Suppl Fig. 4a-f
	Fig. S4a source data					Fig. S4d source data
		WT	astol1(+/-)	astol1(+/+)			WT	astol1(+/-)	astol1(+/+)
	Plant height (cm)	152	170	133		Filled spikelets (%)	61.9398	69.0217	31.6439
		160	150	127			63.5788	53.5235	26.7334
		159	161	125			60.2775	66.3181	11.3249
		155	159	130			75.1839	44.54	15.6704
		147	157	145			56.7727	58.4106	23.8354
		159	160	138			73.285	67.7702	28.0447
	Fig. S4b source data					Fig. S4e source data
		WT	astol1(+/-)	astol1(+/+)			WT	astol1(+/-)	astol1(+/+)
	Tiller number	23	17	44		1000-grain weight (g)	17.5	15.9	13.1
		19	10	20			16.75	16.25	13
		24	25	19			16.7	16	11.8
		18	24	24			19.15	15.65	12.3
		33	25	34			15.1	16	11.95
		26	26	16			16.85	16.15	11.9
	Fig. S4c source data					Fig. S4f source data
		WT	astol1(+/-)	astol1(+/+)			WT	astol1(+/-)	astol1(+/+)
	Panicle number	20	15	33		Grain yield per plant (g)	16.05	14.14	11.75
		17	8	20			18.27	5.12	4.54
		19	20	17			23.25	18.96	1.85
		18	25	25			20.7	16.41	3.59
		27	23	25			21.75	21.25	7.8
		23	26	12			38.28	22.2	3.07
			Fig. S4a	Fig. S4b	Fig. S4c	Fig. S4d	Fig. S4e	Fig. S4f
			P value	P value	P value	P value	P value	P value
	WT vs. astol1(+/-)		0.5138	0.8287	0.94318	0.53527	0.12299	0.18014
	WT vs. astol1(+/+)		6.43519e-05	0.86562	0.92653	6.99335e-07	1.69241e-07	0.000503892
	astol1(+/-) vs. astol1(+/+)		9.24481e-06	0.52749	0.76742	3.85087e-06	4.8904e-06	0.02074

## Sheet: Suppl Fig. 5
Fig. S5 source data
CHR	POS	Position (Mb)	SNP Index		CHR	POS	Position (Mb)	SNP Index		CHR	POS	Position (Mb)	SNP Index		CHR	POS	Position (Mb)	SNP Index		CHR	POS	Position (Mb)	SNP Index		CHR	POS	Position (Mb)	SNP Index		CHR	POS	Position (Mb)	SNP Index		CHR	POS	Position (Mb)	SNP Index		CHR	POS	Position (Mb)	SNP Index		CHR	POS	Position (Mb)	SNP Index
Chr1	12254	0.0116863	0.188216		Chr2	197	0.000187874	0.0220806		Chr3	77679	0.0740805	0.181818		Chr4	1589	0.00151539	0.0559739		Chr5	139	0.000132561	0.0235629		Chr6	1220	0.00116348	0.142857		Chr7	15650	0.014925	0.0287582		Chr8	1242	0.00118446	0.0133093		Chr9	38563	0.0367765	0.12094		Chr10	1205	0.00114918	0.0102459
Chr1	12257	0.0116892	0.190769		Chr2	29894	0.0285091	0.0378788		Chr3	80415	0.0766897	0.147727		Chr4	1892	0.00180435	0.273504		Chr5	142	0.000135422	0.0498587		Chr6	1470	0.0014019	0.0584615		Chr7	16588	0.0158195	0.119403		Chr8	4700	0.00448227	0.117647		Chr9	38564	0.0367775	0.129487		Chr10	1316	0.00125504	0.0572368
Chr1	31416	0.0299606	0.0381944		Chr2	46798	0.0446301	0.263736		Chr3	80501	0.0767717	0.142857		Chr4	12331	0.0117598	0.0882145		Chr5	26978	0.0257282	0.190566		Chr6	1479	0.00141048	0.108108		Chr7	53500	0.0510216	0.131579		Chr8	4709	0.00449085	0.121212		Chr9	48352	0.0461121	0.143056		Chr10	37801	0.0360498	0.0338346
Chr1	47256	0.0450668	0.00744048		Chr2	73596	0.0701866	0.167036		Chr3	88773	0.0846605	0.109493		Chr4	15391	0.014678	0.238916		Chr5	63173	0.0602465	0.0508614		Chr6	1491	0.00142193	0.122699		Chr7	64718	0.0617199	0.135965		Chr8	4722	0.00450325	0.111111		Chr9	49184	0.0469055	0.364773		Chr10	37826	0.0360737	0.0075188
Chr1	47662	0.045454	0.29697		Chr2	153608	0.146492	0.0888889		Chr3	90902	0.0866909	0.466165		Chr4	24757	0.0236101	0.122748		Chr5	71999	0.0686636	0.11746		Chr6	1515	0.00144482	0.111412		Chr7	65377	0.0623484	0.147931		Chr8	4723	0.0045042	0.111111		Chr9	56847	0.0542135	0.0188444		Chr10	55439	0.0528708	0.0803571
Chr1	48477	0.0462313	0.0484601		Chr2	269008	0.256546	0.0820802		Chr3	159118	0.151747	0.106331		Chr4	24866	0.0237141	0.0677846		Chr5	72022	0.0686855	0.12931		Chr6	1856	0.00177002	0.168734		Chr7	65387	0.0623579	0.0977891		Chr8	4855	0.00463009	0.138295		Chr9	56868	0.0542336	0.0137162		Chr10	67193	0.0640802	0.108333
Chr1	48517	0.0462694	0.0628188		Chr2	290041	0.276605	0.179487		Chr3	184740	0.176182	0.0526316		Chr4	64575	0.0615835	0.133333		Chr5	76621	0.0730715	0.181818		Chr6	3127	0.00298214	0.105882		Chr7	65480	0.0624466	0.11646		Chr8	4864	0.00463867	0.183022		Chr9	62022	0.0591488	0.00233996		Chr10	89894	0.0857296	0.176471
Chr1	68121	0.0649652	0.123037		Chr2	290043	0.276607	0.201626		Chr3	184743	0.176185	0.0784396		Chr4	66517	0.0634356	0.0944395		Chr5	84590	0.0806713	0.00459653		Chr6	3139	0.00299358	0.113636		Chr7	65614	0.0625744	0.0448718		Chr8	4875	0.00464916	0.190217		Chr9	62421	0.0595293	0.0460175		Chr10	95675	0.0912428	0.05997
Chr1	68874	0.0656834	0.211555		Chr2	327292	0.31213	0.217273		Chr3	184749	0.17619	0.0695548		Chr4	67723	0.0645857	0.0231003		Chr5	113525	0.108266	0.0910518		Chr6	3148	0.00300217	0.111111		Chr7	65635	0.0625944	0.00833333		Chr8	4882	0.00465584	0.192376		Chr9	62442	0.0595493	0.0526901		Chr10	99005	0.0944185	0.414634
Chr1	83206	0.0793514	0.131579		Chr2	327325	0.312161	0.129032		Chr3	184750	0.176191	0.0945098		Chr4	68993	0.0657969	0.115888		Chr5	137085	0.130734	0.117647		Chr6	3149	0.00300312	0.125		Chr7	65670	0.0626278	0.0334298		Chr8	5115	0.00487804	0.102083		Chr9	68324	0.0651588	0.231373		Chr10	99008	0.0944214	0.439024
Chr1	83208	0.0793533	0.153846		Chr2	327327	0.312163	0.130435		Chr3	184751	0.176192	0.0929054		Chr4	73925	0.0705004	0.105263		Chr5	143877	0.137212	0.101215		Chr6	3163	0.00301647	0.0980392		Chr7	121101	0.115491	0.129412		Chr8	5128	0.00489044	0.118182		Chr9	81630	0.0778484	0.0218228		Chr10	127630	0.121717	0
Chr1	96401	0.0919352	0.121951		Chr2	327687	0.312507	0.0144357		Chr3	184794	0.176233	0.13354		Chr4	74878	0.0714092	0.052439		Chr5	151833	0.144799	0.101075		Chr6	3175	0.00302792	0.0841121		Chr7	159860	0.152454	0.0528169		Chr8	5135	0.00489712	0.117602		Chr9	82017	0.0782175	0.0526071		Chr10	157287	0.150001	0.142857
Chr1	96638	0.0921612	0.0952381		Chr2	327944	0.312752	0.113515		Chr3	187136	0.178467	0.186441		Chr4	74881	0.0714121	0.0481481		Chr5	184875	0.176311	0.285714		Chr6	3182	0.00303459	0.0825688		Chr7	160640	0.153198	0.0851064		Chr8	5137	0.00489902	0.114478		Chr9	82038	0.0782375	0.0812308		Chr10	157495	0.150199	0.125
Chr1	96643	0.0921659	0.0824972		Chr2	328081	0.312882	0.131075		Chr3	234219	0.223369	0.348214		Chr4	74986	0.0715122	0.182843		Chr5	189832	0.181038	0.167611		Chr6	3195	0.00304699	0.075		Chr7	186531	0.17789	0.026605		Chr8	5151	0.00491238	0.134757		Chr9	89549	0.0854006	0.0361991		Chr10	161666	0.154177	0.157895
Chr1	96668	0.0921898	0.12987		Chr2	346653	0.330594	0.0571429		Chr3	243012	0.231754	0.015873		Chr4	75010	0.0715351	0.130675		Chr5	189835	0.181041	0.188216		Chr6	3216	0.00306702	0.0787402		Chr7	186549	0.177907	0.0188849		Chr8	5154	0.00491524	0.124746		Chr9	89564	0.0854149	0.0649231		Chr10	166510	0.158796	0.105056
Chr1	96982	0.0924892	0.108081		Chr2	398593	0.380128	0.142029		Chr3	285975	0.272727	0		Chr4	78745	0.0750971	0.2		Chr5	225741	0.215283	0.00617829		Chr6	19489	0.0185862	0.0533943		Chr7	186568	0.177925	0.0773601		Chr8	5162	0.00492287	0.113846		Chr9	89804	0.0856438	0.0327869		Chr10	166555	0.158839	0.0811919
Chr1	96998	0.0925045	0.155921		Chr2	409983	0.39099	0.138462		Chr3	286642	0.273363	0.0874126		Chr4	79680	0.0759888	0.233633		Chr5	314173	0.299619	0.108527		Chr6	23557	0.0224657	0.0481532		Chr7	198499	0.189303	0.105263		Chr8	5163	0.00492382	0.113846		Chr9	89818	0.0856571	0.0530317		Chr10	166829	0.159101	0.0732264
Chr1	97026	0.0925312	0.171429		Chr2	433908	0.413807	0.141667		Chr3	286934	0.273642	0.0812842		Chr4	79701	0.0760088	0.240458		Chr5	336053	0.320485	0.233512		Chr6	23738	0.0226383	0.0679348		Chr7	207935	0.198302	0.0958612		Chr8	5170	0.0049305	0.109277		Chr9	89819	0.0856581	0.0260725		Chr10	166891	0.15916	0.00910364
Chr1	97030	0.092535	0.173077		Chr2	443536	0.422989	0.102138		Chr3	287715	0.274386	0.112758		Chr4	135600	0.129318	0.141176		Chr5	341849	0.326013	0.19898		Chr6	27491	0.0262175	0.0811156		Chr7	208220	0.198574	0.0555556		Chr8	5172	0.0049324	0.106481		Chr9	90128	0.0859528	0.0585586		Chr10	166972	0.159237	0.0283688
Chr1	97081	0.0925837	0.153846		Chr2	444686	0.424086	0.036478		Chr3	287752	0.274422	0.108148		Chr4	135603	0.129321	0.157046		Chr5	341852	0.326015	0.190594		Chr6	28294	0.0269833	0.0161055		Chr7	208604	0.19894	0.129573		Chr8	5175	0.00493526	0.107866		Chr9	90183	0.0860052	0.062		Chr10	166978	0.159243	0.0347985
Chr1	97332	0.092823	0.103715		Chr2	444739	0.424136	0.0105485		Chr3	287765	0.274434	0.0989011		Chr4	135691	0.129405	0.158769		Chr5	341874	0.326036	0.164286		Chr6	28345	0.0270319	0.0752137		Chr7	208606	0.198942	0.127315		Chr8	5176	0.00493622	0.108148		Chr9	90787	0.0865812	0.0751198		Chr10	216005	0.205998	0.142857
Chr1	97335	0.0928259	0.0983078		Chr2	452696	0.431725	0.148148		Chr3	287789	0.274457	0.0955236		Chr4	138947	0.13251	0.181818		Chr5	341928	0.326088	0.088418		Chr6	32237	0.0307436	0.03902		Chr7	209955	0.200229	0.017407		Chr8	99410	0.0948048	0.162963		Chr9	90945	0.0867319	0.0164779		Chr10	220244	0.210041	0.283154
Chr1	97397	0.092885	0.086413		Chr2	452697	0.431726	0.148148		Chr3	291633	0.278123	0.236559		Chr4	139001	0.132562	0.130682		Chr5	346101	0.330068	0.126126		Chr6	32645	0.0311327	0.0795458		Chr7	210343	0.200599	0.0624304		Chr8	102512	0.0977631	0.15		Chr9	90951	0.0867376	0.0342905		Chr10	220251	0.210048	0.33871
Chr1	98880	0.0942993	0.26381		Chr2	452728	0.431755	0.165138		Chr3	293830	0.280218	0.180851		Chr4	139051	0.132609	0.169342		Chr5	348262	0.332129	0.113043		Chr6	32687	0.0311728	0.00618325		Chr7	210924	0.201153	0.0742595		Chr8	108962	0.103914	0.0746124		Chr9	109170	0.104113	0.0425481		Chr10	220252	0.210049	0.33871
Chr1	98918	0.0943356	0.235915		Chr2	452734	0.431761	0.166667		Chr3	369493	0.352376	0.0864016		Chr4	146811	0.14001	0.113027		Chr5	365592	0.348656	0.160494		Chr6	32699	0.0311842	0.0232911		Chr7	213679	0.20378	0.0512406		Chr8	109484	0.104412	0.12		Chr9	109240	0.104179	0.156834		Chr10	220282	0.210077	0.196552
Chr1	131648	0.125549	0.0921053		Chr2	453115	0.432124	0.146131		Chr3	392558	0.374372	0.25		Chr4	146828	0.140026	0.0654762		Chr5	365593	0.348657	0.125		Chr6	32700	0.0311852	0.00841499		Chr7	221140	0.210896	0.0151515		Chr8	112626	0.107409	0.176607		Chr9	109700	0.104618	0.0646994		Chr10	220295	0.21009	0.164619
Chr1	151610	0.144587	0.111111		Chr2	453359	0.432357	0.20438		Chr3	405047	0.386283	0.470588		Chr4	146890	0.140085	0.0280702		Chr5	367723	0.350688	0.268571		Chr6	32733	0.0312166	0.0276649		Chr7	221165	0.210919	0.0175439		Chr8	112885	0.107656	0.0685696		Chr9	109961	0.104867	0.137073		Chr10	220317	0.210111	0.111111
Chr1	174687	0.166595	0.272727		Chr2	453360	0.432358	0.205882		Chr3	517605	0.493627	0.182796		Chr4	147022	0.140211	0.252525		Chr5	417233	0.397904	0.0490336		Chr6	32917	0.0313921	0.167464		Chr7	221377	0.211122	0.199023		Chr8	112930	0.107698	0.0606916		Chr9	111604	0.106434	0.0130416		Chr10	225122	0.214693	0.230769
Chr1	174699	0.166606	0.0905707		Chr2	453950	0.43292	0.0857143		Chr3	517612	0.493633	0.144481		Chr4	147029	0.140218	0.26		Chr5	468254	0.446562	0.17437		Chr6	32920	0.031395	0.115355		Chr7	221431	0.211173	0.186114		Chr8	112931	0.107699	0.0619658		Chr9	111712	0.106537	0.0149229		Chr10	225179	0.214747	0.25641
Chr1	181852	0.173428	0.203704		Chr2	470797	0.448987	0.0428123		Chr3	522293	0.498097	0.307018		Chr4	147046	0.140234	0.197917		Chr5	468277	0.446584	0.161616		Chr6	32935	0.0314093	0.159139		Chr7	228146	0.217577	0.313333		Chr8	114749	0.109433	0.14		Chr9	111738	0.106562	0.0256806		Chr10	225210	0.214777	0.242424
Chr1	183032	0.174553	0.0362319		Chr2	486727	0.464179	0.0502398		Chr3	526276	0.501896	0.103588		Chr4	147048	0.140236	0.187783		Chr5	471530	0.449686	0.251816		Chr6	33383	0.0318365	0.052178		Chr7	228820	0.21822	0.182609		Chr8	131289	0.125207	0.135593		Chr9	111847	0.106666	0.0285147		Chr10	225244	0.214809	0.117424
Chr1	183600	0.175095	0.205882		Chr2	486728	0.46418	0.0510345		Chr3	527274	0.502848	0.345588		Chr4	147059	0.140246	0.0432692		Chr5	471721	0.449868	0.157895		Chr6	33395	0.031848	0.0576808		Chr7	233027	0.222232	0.00368421		Chr8	131493	0.125401	0.0448845		Chr9	112027	0.106837	0.00698879		Chr10	225740	0.215282	0.333333
Chr1	190590	0.181761	0.191667		Chr2	486734	0.464186	0.0518399		Chr3	535959	0.51113	0.176006		Chr4	147060	0.140247	0.105769		Chr5	500671	0.477477	0.0892857		Chr6	33436	0.0318871	0.0740594		Chr7	233060	0.222263	0.130824		Chr8	131495	0.125403	0.0431373		Chr9	112058	0.106867	0.0370368		Chr10	226580	0.216084	0.393939
Chr1	198776	0.189568	0.104274		Chr2	486735	0.464187	0.0518399		Chr3	535961	0.511132	0.176006		Chr4	147082	0.140268	0.10628		Chr5	500821	0.47762	0.0607629		Chr6	46872	0.0447006	0.0265038		Chr7	233069	0.222272	0.182556		Chr8	131519	0.125426	0.103928		Chr9	112223	0.107024	0.0216914		Chr10	226727	0.216224	0.115
Chr1	246172	0.234768	0.172662		Chr2	486993	0.464433	0.0245614		Chr3	549921	0.524446	0.156472		Chr4	150293	0.143331	0.20979		Chr5	526200	0.501823	0.103093		Chr6	46884	0.0447121	0.0324719		Chr7	233071	0.222274	0.191176		Chr8	132497	0.126359	0.120482		Chr9	112388	0.107182	0.0269589		Chr10	228265	0.21769	0.205943
Chr1	246173	0.234769	0.167883		Chr2	487055	0.464492	0.0382979		Chr3	561146	0.535151	0.166667		Chr4	150323	0.143359	0.200549		Chr5	526248	0.501869	0.0943775		Chr6	47086	0.0449047	0.049379		Chr7	233084	0.222286	0.211268		Chr8	230040	0.219383	0.105263		Chr9	112452	0.107243	0.0156528		Chr10	228287	0.217711	0.145833
Chr1	261207	0.249106	0.138298		Chr2	494598	0.471685	0.102933		Chr3	590058	0.562723	0.187354		Chr4	167114	0.159372	0.241163		Chr5	528263	0.503791	0.156863		Chr6	56299	0.0536909	0.00425939		Chr7	239706	0.228601	0.0937099		Chr8	237031	0.22605	0.143014		Chr9	112591	0.107375	0.0190793		Chr10	228296	0.21772	0.0711207
Chr1	261262	0.249159	0.153846		Chr2	497515	0.474467	0.071258		Chr3	599203	0.571445	0.162791		Chr4	169250	0.161409	0.277258		Chr5	528304	0.50383	0.128483		Chr6	56388	0.0537758	0.0271091		Chr7	239713	0.228608	0.0873016		Chr8	238860	0.227795	0.263636		Chr9	112606	0.107389	0.014065		Chr10	231714	0.22098	0.228571
Chr1	261274	0.24917	0.157303		Chr2	497535	0.474486	0.087781		Chr3	609929	0.581674	0.138525		Chr4	169344	0.161499	0.130881		Chr5	530505	0.505929	0.0549451		Chr6	56435	0.0538206	0.0593459		Chr7	242323	0.231097	0.136752		Chr8	238948	0.227879	0.065908		Chr9	112653	0.107434	0.0139641		Chr10	285825	0.272584	0.256854
Chr1	261294	0.249189	0.163043		Chr2	497725	0.474668	0.10203		Chr3	628798	0.599669	0.142857		Chr4	169443	0.161593	0.0380117		Chr5	531382	0.506765	0.285714		Chr6	56436	0.0538216	0.0070283		Chr7	246242	0.234835	0.132353		Chr8	238996	0.227924	0.0767196		Chr9	112937	0.107705	0.0262832		Chr10	285826	0.272585	0.225852
Chr1	261308	0.249203	0.138298		Chr2	497746	0.474688	0.0993016		Chr3	632693	0.603383	0.105769		Chr4	202849	0.193452	0.0849462		Chr5	531405	0.506787	0.052459		Chr6	56458	0.0538425	0.00517183		Chr7	246373	0.23496	0.0808081		Chr8	246343	0.234931	0.351351		Chr9	113197	0.107953	0.011751		Chr10	285828	0.272587	0.211189
Chr1	273843	0.261157	0.0380952		Chr2	517698	0.493715	0.31565		Chr3	665763	0.634921	0.195122		Chr4	208910	0.199232	0.032053		Chr5	598368	0.570648	0.0679669		Chr6	56466	0.0538502	0.0120136		Chr7	246423	0.235007	0.189752		Chr8	259611	0.247584	0.0765939		Chr9	113299	0.10805	0.016029		Chr10	308825	0.294518	0.0968615
Chr1	273876	0.261189	0.0555556		Chr2	523501	0.499249	0.23301		Chr3	665770	0.634928	0.190476		Chr4	208981	0.1993	0.0563595		Chr5	598435	0.570712	0.0716563		Chr6	56494	0.0538769	0.00202429		Chr7	246437	0.235021	0.140523		Chr8	265140	0.252857	0.270492		Chr9	113553	0.108293	0.034162		Chr10	308829	0.294522	0.0914141
Chr1	324698	0.309656	0.126106		Chr2	526553	0.50216	0.0645995		Chr3	666725	0.635839	0.161765		Chr4	235756	0.224834	0.114583		Chr5	598465	0.570741	0.0662879		Chr6	56522	0.0539036	0.0160643		Chr7	246459	0.235042	0.15625		Chr8	297133	0.283368	0.11611		Chr9	113569	0.108308	0.0212659		Chr10	320826	0.305964	0.119565
Chr1	431875	0.411868	0.131579		Chr2	526781	0.502378	0.2		Chr3	688784	0.656876	0.137149		Chr4	252021	0.240346	0.0722617		Chr5	598472	0.570747	0.0680195		Chr6	60833	0.0580149	0.0875984		Chr7	256563	0.244678	0.136847		Chr8	297134	0.283369	0.11611		Chr9	113575	0.108314	0.0394951		Chr10	325547	0.310466	0.107843
Chr1	487243	0.464671	0.0190938		Chr2	535692	0.510876	0.179592		Chr3	770468	0.734776	0.0795455		Chr4	252163	0.240481	0.118841		Chr5	648006	0.617987	0.115789		Chr6	73306	0.06991	0.0153354		Chr7	256584	0.244698	0.142464		Chr8	314653	0.300076	0.171053		Chr9	113581	0.108319	0.0263674		Chr10	327505	0.312333	0.237121
Chr1	487249	0.464677	0.00185185		Chr2	608866	0.58066	0.152381		Chr3	770973	0.735257	0.241944		Chr4	253420	0.24168	0.00693878		Chr5	648009	0.61799	0.0957447		Chr6	73317	0.0699205	0.0264262		Chr7	256651	0.244761	0.0470163		Chr8	314654	0.300077	0.0875		Chr9	113602	0.108339	0.0502492		Chr10	327525	0.312352	0.251818
Chr1	487250	0.464678	0.00468384		Chr2	608871	0.580665	0.156863		Chr3	770975	0.735259	0.182609		Chr4	254161	0.242387	0.0741688		Chr5	682798	0.651167	0.0451064		Chr6	73548	0.0701408	0.0285758		Chr7	256670	0.24478	0.2		Chr8	316639	0.30197	0.163158		Chr9	113620	0.108356	0.0438161		Chr10	327770	0.312586	0.0804196
Chr1	488955	0.466304	0.0666667		Chr2	609036	0.580822	0.126075		Chr3	782705	0.746446	0.140845		Chr4	255532	0.243694	0.097561		Chr5	691882	0.65983	0.140351		Chr6	73620	0.0702095	0.0255608		Chr7	260490	0.248423	0.216216		Chr8	316641	0.301972	0.233716		Chr9	113758	0.108488	0.0327619		Chr10	327802	0.312616	0.104938
Chr1	490580	0.467854	0.0091001		Chr2	609074	0.580858	0.1367		Chr3	782706	0.746447	0.123288		Chr4	299601	0.285722	0.0941176		Chr5	701890	0.669374	0.166667		Chr6	73661	0.0702486	0.00183768		Chr7	317360	0.302658	0.00933707		Chr8	316761	0.302087	0.0186335		Chr9	114049	0.108766	0.0416536		Chr10	334927	0.319411	0.166969
Chr1	491826	0.469042	0.0961451		Chr2	609088	0.580872	0.155738		Chr3	851726	0.812269	0.123711		Chr4	304421	0.290318	0.055578		Chr5	726299	0.692653	0.0522876		Chr6	82139	0.0783339	0.0590298		Chr7	317492	0.302784	0.0261606		Chr8	335380	0.319843	0.00431034		Chr9	114061	0.108777	0.0962574		Chr10	350654	0.33441	0.26506
Chr1	494518	0.471609	0.0219859		Chr2	609100	0.580883	0.158333		Chr3	851741	0.812284	0.0400776		Chr4	304494	0.290388	0.0920424		Chr5	727038	0.693357	0.0598291		Chr6	83518	0.079649	0.0570175		Chr7	317725	0.303006	0.0743939		Chr8	335382	0.319845	0.00326087		Chr9	114502	0.109198	0.0497835		Chr10	350655	0.334411	0.26506
Chr1	494546	0.471636	0.0689655		Chr2	609524	0.581287	0.155391		Chr3	869747	0.829455	0.0835561		Chr4	304856	0.290733	0.0673401		Chr5	727215	0.693526	0.107143		Chr6	83867	0.0799818	0.0126728		Chr7	317755	0.303035	0.110672		Chr8	341874	0.326036	0.102941		Chr9	114547	0.109241	0.0719143		Chr10	390860	0.372753	0.0352564
Chr1	503236	0.479923	0.142857		Chr2	670390	0.639334	0.114791		Chr3	900077	0.85838	0.25		Chr4	309242	0.294916	0.0829268		Chr5	729456	0.695663	0.0475		Chr6	83868	0.0799828	0.0425532		Chr7	317920	0.303192	0.0738034		Chr8	369741	0.352612	0.178268		Chr9	114568	0.109261	0.0317489		Chr10	391110	0.372992	0.212993
Chr1	548052	0.522663	0.156566		Chr2	689404	0.657467	0.184211		Chr3	900102	0.858404	0.25		Chr4	317576	0.302864	0.0275545		Chr5	732688	0.698746	0.0658784		Chr6	84391	0.0804815	0.0515496		Chr7	318074	0.303339	0.082476		Chr8	369742	0.352613	0.178268		Chr9	114610	0.109301	0.0316873		Chr10	391130	0.373011	0.114316
Chr1	548105	0.522714	0.136905		Chr2	736256	0.702148	0.173077		Chr3	900109	0.858411	0.25		Chr4	317663	0.302947	0.117063		Chr5	735584	0.701508	0.0794872		Chr6	84427	0.0805159	0.0180653		Chr7	318299	0.303554	0.0269687		Chr8	477188	0.455082	0.0870147		Chr9	114684	0.109371	0.0351515		Chr10	391622	0.37348	0.0630901
Chr1	548485	0.523076	0.103788		Chr2	736257	0.702149	0.176471		Chr3	900118	0.858419	0.25		Chr4	319847	0.30503	0.0714286		Chr5	736297	0.702188	0.2		Chr6	84434	0.0805225	0.0363417		Chr7	318730	0.303965	0.226234		Chr8	480727	0.458457	0.12201		Chr9	114973	0.109647	0.0131742		Chr10	393582	0.375349	0.228571
Chr1	548513	0.523103	0.0876693		Chr2	736274	0.702166	0.20339		Chr3	957530	0.913172	0.116788		Chr4	324912	0.30986	0.260073		Chr5	739214	0.704969	0.0598291		Chr6	84439	0.0805273	0.0139848		Chr7	319954	0.305132	0.0839903		Chr8	483635	0.46123	0.0965251		Chr9	114979	0.109653	0.0539486		Chr10	398229	0.379781	0.159875
Chr1	591240	0.56385	0.117647		Chr2	736279	0.70217	0.180328		Chr3	957531	0.913173	0.065942		Chr4	341544	0.325722	0.243316		Chr5	743417	0.708978	0.216216		Chr6	84539	0.0806227	0.00375351		Chr7	319977	0.305154	0.0929119		Chr8	484942	0.462477	0.113082		Chr9	115014	0.109686	0.0301282		Chr10	398232	0.379784	0.138609
Chr1	618476	0.589825	0.270833		Chr2	740216	0.705925	0.120537		Chr3	979322	0.933954	0.118421		Chr4	341547	0.325725	0.243316		Chr5	743419	0.70898	0.166667		Chr6	85419	0.0814619	0.0398399		Chr7	320182	0.305349	0.0405365		Chr8	485010	0.462542	0.0359195		Chr9	115090	0.109758	0.0465517		Chr10	425899	0.406169	0.260163
Chr1	620093	0.591367	0.0315789		Chr2	740249	0.705956	0.107785		Chr3	979325	0.933957	0.105263		Chr4	360577	0.343873	0.148148		Chr5	747456	0.71283	0.120856		Chr6	85476	0.0815163	0.00716176		Chr7	320194	0.305361	0.0184861		Chr8	486580	0.464039	0.0701754		Chr9	115092	0.10976	0.00795186		Chr10	449675	0.428843	0.0483092
Chr1	715368	0.682228	0.175676		Chr2	740325	0.706029	0.0972396		Chr3	1003851	0.957347	0.131148		Chr4	406659	0.38782	0.214286		Chr5	747458	0.712831	0.115987		Chr6	87047	0.0830145	0.0979381		Chr7	321605	0.306706	0.101695		Chr8	486725	0.464177	0.0943396		Chr9	115153	0.109818	0.00725981		Chr10	454472	0.433418	0.121839
Chr1	715442	0.682299	0.0919081		Chr2	740538	0.706232	0.0807317		Chr3	1012021	0.965138	0.136364		Chr4	445901	0.425244	0.346429		Chr5	752072	0.717232	0.00907092		Chr6	111733	0.106557	0.111111		Chr7	321642	0.306742	0.131579		Chr8	493452	0.470592	0.186813		Chr9	115162	0.109827	0.0132817		Chr10	486344	0.463814	0.255785
Chr1	715483	0.682338	0.232456		Chr2	740611	0.706302	0.0561215		Chr3	1012035	0.965152	0.269775		Chr4	459532	0.438244	0.0147059		Chr5	753608	0.718697	0.0305556		Chr6	120511	0.114928	0.228344		Chr7	321650	0.306749	0.145455		Chr8	493462	0.470602	0.099813		Chr9	115279	0.109939	0.0210707		Chr10	486366	0.463835	0.287633
Chr1	715772	0.682613	0.214973		Chr2	740901	0.706578	0.0899174		Chr3	1012944	0.966019	0.0277438		Chr4	459576	0.438286	0.052381		Chr5	753619	0.718707	0.018918		Chr6	131433	0.125344	0.183946		Chr7	321660	0.306759	0.113208		Chr8	493468	0.470608	0.11746		Chr9	115306	0.109964	0.0106334		Chr10	491075	0.468326	0.162481
Chr1	715852	0.68269	0.172414		Chr2	740951	0.706626	0.029614		Chr3	1020488	0.973213	0.239362		Chr4	459580	0.43829	0.0974359		Chr5	756386	0.721346	0.0403971		Chr6	140538	0.134027	0.310931		Chr7	321985	0.307069	0.0823529		Chr8	493491	0.47063	0.174708		Chr9	115537	0.110185	0.0139111		Chr10	491116	0.468365	0.123707
Chr1	736307	0.702197	0.143791		Chr2	740970	0.706644	0.00697906		Chr3	1045347	0.996921	0.0758808		Chr4	459595	0.438304	0.0297348		Chr5	757032	0.721962	0.135057		Chr6	141891	0.135318	0.0803571		Chr7	322253	0.307324	0.102381		Chr8	493528	0.470665	0.168605		Chr9	115648	0.110291	0.0281887		Chr10	491421	0.468656	0.125
Chr1	736308	0.702198	0.128889		Chr2	741253	0.706914	0.099		Chr3	1045350	0.996923	0.199867		Chr4	459616	0.438324	0.0286638		Chr5	764836	0.729404	0.189655		Chr6	146408	0.139626	0.15158		Chr7	322259	0.30733	0.302381		Chr8	505167	0.481765	0.218182		Chr9	116438	0.111044	0.0409175		Chr10	492341	0.469533	0.0760449
Chr1	736315	0.702205	0.133787		Chr2	741943	0.707572	0.0956522		Chr3	1048345	0.99978	0.232143		Chr4	491682	0.468904	0.29547		Chr5	806382	0.769026	0.12963		Chr6	147636	0.140797	0.104381		Chr7	322504	0.307564	0.100929		Chr8	505187	0.481784	0.254128		Chr9	119335	0.113807	0.0557955		Chr10	492357	0.469548	0.0723543
Chr1	736316	0.702206	0.133787		Chr2	742009	0.707635	0.16		Chr3	1089020	1.03857	0.208448		Chr4	491839	0.469054	0.0928398		Chr5	814826	0.777079	0.10989		Chr6	147688	0.140846	0.131818		Chr7	322513	0.307572	0.0621993		Chr8	505196	0.481792	0.229825		Chr9	119480	0.113945	0.0693366		Chr10	492724	0.469898	0.11
Chr1	747726	0.713087	0.0891775		Chr2	742023	0.707648	0.172414		Chr3	1109177	1.05779	0.119048		Chr4	491856	0.46907	0.0842767		Chr5	830325	0.79186	0.0825455		Chr6	147693	0.140851	0.126679		Chr7	322558	0.307615	0.258894		Chr8	505205	0.481801	0.237529		Chr9	119541	0.114003	0.00900818		Chr10	495164	0.472225	0.180952
Chr1	747935	0.713286	0.0695652		Chr2	742038	0.707663	0.16983		Chr3	1144859	1.09182	0.157143		Chr4	491869	0.469083	0.148515		Chr5	881430	0.840597	0.109589		Chr6	147730	0.140886	0.13705		Chr7	322573	0.30763	0.213333		Chr8	549063	0.523627	0.062724		Chr9	119641	0.114099	0.0222954		Chr10	495171	0.472232	0.189189
Chr1	747941	0.713292	0.107504		Chr2	742042	0.707666	0.211473		Chr3	1144860	1.09182	0.157143		Chr4	491896	0.469109	0.00149813		Chr5	889864	0.84864	0.125		Chr6	147734	0.14089	0.141176		Chr7	322630	0.307684	0.181944		Chr8	590360	0.563011	0.110667		Chr9	119680	0.114136	0.0117465		Chr10	495173	0.472234	0.18018
Chr1	747947	0.713298	0.0555556		Chr2	742122	0.707743	0.0859457		Chr3	1190528	1.13538	0.148148		Chr4	491898	0.46911	0.0060629		Chr5	922013	0.8793	0.0902256		Chr6	218323	0.208209	0.20122		Chr7	322655	0.307708	0.119266		Chr8	593017	0.565545	0.275		Chr9	119935	0.114379	0.0171508		Chr10	495176	0.472237	0.168
Chr1	766768	0.731247	0.107754		Chr2	742186	0.707804	0.0476896		Chr3	1279955	1.22066	0.0842105		Chr4	514333	0.490506	0.101943		Chr5	959367	0.914924	0.103206		Chr6	228206	0.217634	0.126449		Chr7	323417	0.308434	0.0444133		Chr8	626468	0.597446	0.161877		Chr9	120184	0.114616	0.0252349		Chr10	495187	0.472247	0.165468
Chr1	767844	0.732273	0.184		Chr2	742252	0.707867	0.0844017		Chr3	1298855	1.23868	0.101124		Chr4	568095	0.541778	0.182927		Chr5	997849	0.951623	0.0374175		Chr6	310045	0.295682	0.0707071		Chr7	323435	0.308452	0.0867925		Chr8	631509	0.602254	0.142857		Chr9	120214	0.114645	0.0589812		Chr10	495199	0.472259	0.181818
Chr1	767846	0.732275	0.185512		Chr2	743788	0.709332	0.0718284		Chr3	1311130	1.25039	0.00700739		Chr4	568096	0.541779	0.180723		Chr5	1010035	0.963244	0.166667		Chr6	320123	0.305293	0.137709		Chr7	323657	0.308663	0.0508949		Chr8	631511	0.602256	0.254545		Chr9	120228	0.114658	0.011213		Chr10	495210	0.472269	0.165517
Chr1	767847	0.732276	0.184762		Chr2	743790	0.709333	0.0681533		Chr3	1313277	1.25244	0.0470041		Chr4	568101	0.541783	0.180723		Chr5	1010036	0.963245	0.166667		Chr6	325402	0.310328	0.0111111		Chr7	323731	0.308734	0.121538		Chr8	631512	0.602257	0.254545		Chr9	120310	0.114737	0.0499754		Chr10	495219	0.472278	0.157534
Chr1	767852	0.732281	0.194892		Chr2	743800	0.709343	0.0693681		Chr3	1313326	1.25249	0.0072314		Chr4	568102	0.541784	0.182927		Chr5	1010038	0.963247	0.170732		Chr6	325717	0.310628	0.148394		Chr7	323780	0.308781	0.0523913		Chr8	638110	0.608549	0.325228		Chr9	120400	0.114822	0.0102471		Chr10	495241	0.472299	0.10687
Chr1	767892	0.732319	0.180769		Chr2	743805	0.709348	0.0611669		Chr3	1314107	1.25323	0.150165		Chr4	576551	0.549842	0.113553		Chr5	1025657	0.978143	0.0460358		Chr6	325729	0.310639	0.150602		Chr7	323798	0.308798	0.0601023		Chr8	638111	0.60855	0.335165		Chr9	120437	0.114858	0.0644438		Chr10	495505	0.47255	0.0952381
Chr1	814301	0.776578	0.428571		Chr2	745655	0.711112	0.19685		Chr3	1314660	1.25376	0		Chr4	580835	0.553927	0.369538		Chr5	1028218	0.980585	0.0505279		Chr6	325730	0.31064	0.0654762		Chr7	323913	0.308908	0.0821256		Chr8	638112	0.608551	0.335165		Chr9	120459	0.114879	0.0931364		Chr10	495637	0.472676	0.095297
Chr1	823622	0.785467	0.238095		Chr2	745662	0.711119	0.142857		Chr3	1314715	1.25381	0.137931		Chr4	580995	0.55408	0.0565611		Chr5	1031486	0.983702	0.0263158		Chr6	365477	0.348546	0.109791		Chr7	323946	0.308939	0.146853		Chr8	641963	0.612224	0.0167311		Chr9	120472	0.114891	0.0425352		Chr10	500328	0.47715	0.0483976
Chr1	823626	0.785471	0.264605		Chr2	777327	0.741317	0.115789		Chr3	1314737	1.25383	0.132863		Chr4	581006	0.55409	0.0661765		Chr5	1031490	0.983706	0.0114943		Chr6	365553	0.348619	0.00648882		Chr7	323948	0.308941	0.159722		Chr8	642108	0.612362	0.0319085		Chr9	120556	0.114971	0.0402494		Chr10	500329	0.477151	0.046551
Chr1	823629	0.785474	0.326842		Chr2	780798	0.744627	0.0824468		Chr3	1314922	1.25401	0.32		Chr4	581045	0.554128	0.0687156		Chr5	1036275	0.988269	0.00952381		Chr6	368513	0.351441	0.147597		Chr7	323952	0.308945	0.151515		Chr8	642323	0.612567	0.0617523		Chr9	120600	0.115013	0.214753		Chr10	500475	0.47729	0.0677846
Chr1	823630	0.785475	0.28		Chr2	792879	0.756148	0.10687		Chr3	1342975	1.28076	0.128342		Chr4	581076	0.554157	0.0815433		Chr5	1036297	0.98829	0.0429994		Chr6	371755	0.354533	0.140351		Chr7	324006	0.308996	0.148936		Chr8	642631	0.612861	0.0415357		Chr9	120654	0.115065	0.0963707		Chr10	500493	0.477307	0.059817
Chr1	834236	0.795589	0.175439		Chr2	815589	0.777806	0.0986467		Chr3	1363923	1.30074	0.466667		Chr4	583001	0.555993	0.285714		Chr5	1036323	0.988315	0.0654883		Chr6	371756	0.354534	0.127273		Chr7	333958	0.318487	0.153846		Chr8	642841	0.613061	0.115904		Chr9	121027	0.11542	0.0795652		Chr10	502234	0.478968	0.0705128
Chr1	834256	0.795609	0.149254		Chr2	919356	0.876766	0.138375		Chr3	1365679	1.30241	0.0231481		Chr4	587520	0.560303	0.078341		Chr5	1036384	0.988373	0.0244876		Chr6	384325	0.366521	0.0253968		Chr7	345031	0.329047	0.0951945		Chr8	642883	0.613101	0.135484		Chr9	122117	0.11646	0.0961538		Chr10	502964	0.479664	0.208765
Chr1	847666	0.808397	0.14		Chr2	943269	0.899571	0.484536		Chr3	1375158	1.31145	0.119316		Chr4	605608	0.577553	0.0792339		Chr5	1069843	1.02028	0.240741		Chr6	413811	0.394641	0.070401		Chr7	384952	0.367119	0.233333		Chr8	642972	0.613186	0.0574713		Chr9	126443	0.120585	0.0433971		Chr10	502999	0.479697	0.186508
Chr1	945475	0.901675	0.0577201		Chr2	961273	0.916741	0.0648878		Chr3	1417605	1.35193	0.202614		Chr4	605621	0.577565	0.0709729		Chr5	1080711	1.03065	0.00343053		Chr6	448255	0.427489	0.256944		Chr7	405720	0.386925	0.175		Chr8	644630	0.614767	0.047619		Chr9	126663	0.120795	0.0419271		Chr10	512456	0.488716	0.102273
Chr1	945629	0.901822	0.159188		Chr2	965956	0.921207	0.185484		Chr3	1483977	1.41523	0.106061		Chr4	605624	0.577568	0.0673701		Chr5	1100758	1.04976	0		Chr6	513380	0.489597	0.112755		Chr7	409000	0.390053	0.161538		Chr8	644631	0.614768	0.0222222		Chr9	128469	0.122518	0.117302		Chr10	512467	0.488727	0.240338
Chr1	948726	0.904776	0.0123626		Chr2	1011220	0.964375	0.436893		Chr3	1489135	1.42015	0.5		Chr4	610826	0.582529	0.5		Chr5	1101016	1.05001	0.132638		Chr6	518392	0.494377	0.388889		Chr7	415345	0.396104	0.234522		Chr8	644649	0.614785	0.0163599		Chr9	128475	0.122523	0.12462		Chr10	512480	0.488739	0.196007
Chr1	948793	0.90484	0.2		Chr2	1011900	0.965023	0.142857		Chr3	1536463	1.46529	0.113208		Chr4	610827	0.58253	0.5		Chr5	1101042	1.05004	0.207154		Chr6	518528	0.494507	0.217391		Chr7	423259	0.403651	0.440299		Chr8	685639	0.653876	0.104348		Chr9	128492	0.12254	0.134545		Chr10	515031	0.491172	0.0388522
Chr1	948804	0.90485	0.2375		Chr2	1011901	0.965024	0.163265		Chr3	1551522	1.47965	0.111111		Chr4	610832	0.582535	0.5		Chr5	1127860	1.07561	0.118873		Chr6	525733	0.501378	0.105785		Chr7	440223	0.419829	0.0821629		Chr8	705316	0.672642	0.167333		Chr9	128493	0.12254	0.118519		Chr10	519308	0.495251	0.108333
Chr1	951477	0.907399	0.240741		Chr2	1017620	0.970478	0.32		Chr3	1566955	1.49436	0.163934		Chr4	610838	0.582541	0.5		Chr5	1136465	1.08382	0.100719		Chr6	525840	0.50148	0.0170104		Chr7	440228	0.419834	0.02657		Chr8	705317	0.672643	0.152915		Chr9	128756	0.122791	0.0468836		Chr10	532135	0.507483	0.0642857
Chr1	951479	0.907401	0.181392		Chr2	1017623	0.970481	0.20045		Chr3	1566956	1.49437	0.225806		Chr4	637866	0.608316	0.204545		Chr5	1136501	1.08385	0.123377		Chr6	525912	0.501549	0.135185		Chr7	461193	0.439828	0.116402		Chr8	705318	0.672644	0.152222		Chr9	129361	0.123368	0.0809758		Chr10	567348	0.541065	0.294118
Chr1	955934	0.91165	0.193939		Chr2	1017629	0.970487	0.305556		Chr3	1618570	1.54359	0.111111		Chr4	637868	0.608318	0.25		Chr5	1136532	1.08388	0.119497		Chr6	533122	0.508425	0.0408035		Chr7	461985	0.440583	0.0767857		Chr8	705319	0.672645	0.150057		Chr9	129867	0.123851	0.0982143		Chr10	577158	0.550421	0.0966667
Chr1	956396	0.91209	0.409091		Chr2	1017634	0.970491	0.180328		Chr3	1626921	1.55155	0.167706		Chr4	675638	0.644339	0.06804		Chr5	1136568	1.08392	0.126667		Chr6	533133	0.508435	0.227056		Chr7	462056	0.440651	0.179654		Chr8	744464	0.709976	0.118519		Chr9	134753	0.12851	0.0479303		Chr10	577184	0.550446	0.121421
Chr1	956405	0.912099	0.414286		Chr2	1059146	1.01008	0.5		Chr3	1639079	1.56315	0.154188		Chr4	675952	0.644638	0.16092		Chr5	1136578	1.08393	0.127517		Chr6	533197	0.508496	0.156126		Chr7	472909	0.451001	0.0472222		Chr8	784500	0.748158	0.180145		Chr9	135284	0.129017	0.0371877		Chr10	577195	0.550456	0.0980146
Chr1	956417	0.91211	0.347368		Chr2	1066287	1.01689	0.102941		Chr3	1689592	1.61132	0.106383		Chr4	680599	0.64907	0.116959		Chr5	1147909	1.09473	0.171429		Chr6	533462	0.508749	0.0210084		Chr7	483710	0.461302	0.0994253		Chr8	800503	0.763419	0.137255		Chr9	136206	0.129896	0.000114521		Chr10	577216	0.550476	0.0977011
Chr1	964857	0.920159	0.0750916		Chr2	1095032	1.0443	0.104651		Chr3	1708544	1.62939	0.0873016		Chr4	680845	0.649304	0.132353		Chr5	1160244	1.10649	0.168675		Chr6	557606	0.531775	0.0362903		Chr7	484063	0.461638	0.125		Chr8	800625	0.763535	0.112903		Chr9	136213	0.129903	0.0791139		Chr10	577402	0.550653	0.102252
Chr1	964887	0.920188	0.294118		Chr2	1137905	1.08519	0.206767		Chr3	1712108	1.63279	0.192308		Chr4	680870	0.649328	0.124324		Chr5	1160245	1.1065	0.146341		Chr6	560015	0.534072	0.012381		Chr7	491292	0.468533	0.268293		Chr8	816331	0.778514	0.22695		Chr9	136256	0.129944	0.127986		Chr10	577409	0.55066	0.0631127
Chr1	964953	0.920251	0.57971		Chr2	1140890	1.08804	0.191808		Chr3	1712114	1.6328	0.178571		Chr4	680883	0.649341	0.106145		Chr5	1166704	1.11266	0.103448		Chr6	560039	0.534095	0.047619		Chr7	492812	0.469982	0.241002		Chr8	816338	0.778521	0.214286		Chr9	136315	0.13	0.17332		Chr10	577411	0.550662	0.0676995
Chr1	964998	0.920294	0.4125		Chr2	1214444	1.15818	0.272727		Chr3	1717904	1.63832	0.111111		Chr4	681134	0.64958	0.17381		Chr5	1176994	1.12247	0.0560224		Chr6	563034	0.536951	0.193609		Chr7	493834	0.470957	0.137862		Chr8	816339	0.778522	0.219858		Chr9	136317	0.130002	0.0384615		Chr10	577458	0.550707	0.138143
Chr1	965031	0.920325	0.352113		Chr2	1241077	1.18358	0.194444		Chr3	1730071	1.64992	0.0844712		Chr4	681136	0.649582	0.230259		Chr5	1180148	1.12548	0.0412475		Chr6	563054	0.53697	0.199295		Chr7	493865	0.470986	0.137285		Chr8	835276	0.796581	0.174543		Chr9	136326	0.130011	0.214815		Chr10	578981	0.552159	0.130769
Chr1	1000511	0.954162	0.108974		Chr2	1241091	1.1836	0.176471		Chr3	1730856	1.65067	0.131317		Chr4	713771	0.680705	0.183333		Chr5	1210458	1.15438	0.0274129		Chr6	563080	0.536995	0.238739		Chr7	493876	0.470997	0.12306		Chr8	835307	0.796611	0.068323		Chr9	142079	0.135497	0.127841		Chr10	578992	0.55217	0.15748
Chr1	1018343	0.971168	0.336		Chr2	1241376	1.18387	0.079292		Chr3	1755255	1.67394	0.037037		Chr4	733185	0.69922	0.130455		Chr5	1210517	1.15444	0.00746826		Chr6	563081	0.536996	0.179394		Chr7	539759	0.514754	0.0518267		Chr8	835338	0.79664	0.0774725		Chr9	158739	0.151385	0.0313268		Chr10	579016	0.552193	0.153846
Chr1	1044907	0.996501	0.14158		Chr2	1241941	1.18441	0.564103		Chr3	1755256	1.67394	0.0438846		Chr4	733200	0.699234	0.102778		Chr5	1214277	1.15802	0.223684		Chr6	563084	0.536999	0.180622		Chr7	539790	0.514784	0.018315		Chr8	835355	0.796657	0.0271023		Chr9	158969	0.151605	0.0290698		Chr10	579252	0.552418	0.0486815
Chr1	1055710	1.0068	0.0984848		Chr2	1241947	1.18441	0.555556		Chr3	1794834	1.71169	0.107143		Chr4	733272	0.699303	0.0768678		Chr5	1219222	1.16274	0.0596745		Chr6	572341	0.545827	0.100932		Chr7	539823	0.514815	0.0827353		Chr8	835375	0.796676	0.0481481		Chr9	183505	0.175004	0.0658245		Chr10	581185	0.554261	0.0277149
Chr1	1072346	1.02267	0.045568		Chr2	1241954	1.18442	0.575758		Chr3	1814811	1.73074	0.0710466		Chr4	733282	0.699312	0.0696483		Chr5	1257579	1.19932	0.105489		Chr6	572370	0.545855	0.0247748		Chr7	540423	0.515388	0.0875706		Chr8	835639	0.796927	0.146352		Chr9	186733	0.178082	0.00795297		Chr10	581230	0.554304	0.0644444
Chr1	1072347	1.02267	0.111111		Chr2	1243402	1.1858	0.20303		Chr3	1824461	1.73994	0.106383		Chr4	733296	0.699326	0.152186		Chr5	1257641	1.19938	0.135417		Chr6	573647	0.547072	0.101695		Chr7	540425	0.515389	0.10119		Chr8	835640	0.796928	0.15566		Chr9	192074	0.183176	0.0618557		Chr10	581231	0.554305	0.0544444
Chr1	1094647	1.04394	0.11		Chr2	1299808	1.23959	0.0604396		Chr3	1847476	1.76189	0.0947368		Chr4	734337	0.700318	0.0479082		Chr5	1257818	1.19955	0.0450704		Chr6	573686	0.54711	0.0833333		Chr7	540695	0.515647	0.285714		Chr8	835641	0.796929	0.156542		Chr9	232112	0.221359	0.0157828		Chr10	581297	0.554368	0.0566893
Chr1	1114239	1.06262	0.0769933		Chr2	1402063	1.33711	0.232456		Chr3	1855846	1.76987	0.181061		Chr4	736747	0.702617	0.138298		Chr5	1303118	1.24275	0.0331707		Chr6	573692	0.547115	0.0909091		Chr7	540703	0.515655	0.25		Chr8	880409	0.839623	0.132017		Chr9	234090	0.223246	0.00960352		Chr10	581302	0.554373	0.0643897
Chr1	1114266	1.06265	0.0867624		Chr2	1417693	1.35202	0.177778		Chr3	1855847	1.76987	0.0771171		Chr4	736787	0.702655	0.128713		Chr5	1303149	1.24278	0.00556928		Chr6	573696	0.547119	0.0875912		Chr7	541695	0.516601	0.0681818		Chr8	880430	0.839643	0.0576923		Chr9	234433	0.223573	0.129178		Chr10	593359	0.565871	0.10789
Chr1	1142929	1.08998	0.0927273		Chr2	1430141	1.36389	0.1		Chr3	1859241	1.77311	0.111625		Chr4	736798	0.702665	0.121495		Chr5	1303313	1.24294	0.00671972		Chr6	574151	0.547553	0.15493		Chr7	548484	0.523075	0.333333		Chr8	880458	0.83967	0.0538462		Chr9	235247	0.224349	0.0131637		Chr10	593651	0.56615	0.177986
Chr1	1150470	1.09717	0.15873		Chr2	1433223	1.36683	0.258621		Chr3	1859260	1.77313	0.124569		Chr4	736801	0.702668	0.125		Chr5	1303367	1.24299	0.03723		Chr6	574361	0.547753	0.149123		Chr7	548487	0.523078	0.333333		Chr8	880553	0.839761	0.0689552		Chr9	244215	0.232902	0.210227		Chr10	593898	0.566385	0.0167509
Chr1	1191098	1.13592	0.153846		Chr2	1433225	1.36683	0.20339		Chr3	1859484	1.77334	0.13771		Chr4	736817	0.702683	0.131313		Chr5	1303439	1.24306	0.0289514		Chr6	574365	0.547757	0.151786		Chr7	596357	0.56873	0.0702293		Chr8	880600	0.839806	0.0049435		Chr9	275513	0.26275	0.134146		Chr10	597607	0.569922	0.14305
Chr1	1194947	1.13959	0.226126		Chr2	1441435	1.37466	0.118644		Chr3	1859576	1.77343	0.178796		Chr4	736820	0.702686	0.132653		Chr5	1303459	1.24308	0.0246408		Chr6	574452	0.54784	0.0829268		Chr7	600015	0.572219	0.218182		Chr8	881427	0.840594	0.0137931		Chr9	277770	0.264902	0.102564		Chr10	597820	0.570126	0.143519
Chr1	1194948	1.13959	0.226667		Chr2	1526956	1.45622	0.0614719		Chr3	1859581	1.77343	0.108416		Chr4	751863	0.717032	0.169118		Chr5	1303660	1.24327	0.0381628		Chr6	581111	0.554191	0.112676		Chr7	607891	0.57973	0.1125		Chr8	882690	0.841799	0.387879		Chr9	277789	0.26492	0.111111		Chr10	597834	0.570139	0.182623
Chr1	1239816	1.18238	0.117647		Chr2	1547169	1.4755	0.181651		Chr3	1859587	1.77344	0.113384		Chr4	769761	0.734101	0.0914198		Chr5	1303709	1.24331	0.0616711		Chr6	581112	0.554192	0.0985915		Chr7	623945	0.59504	0.126582		Chr8	959823	0.915359	0.228571		Chr9	290013	0.276578	0.13253		Chr10	597854	0.570158	0.229624
Chr1	1249542	1.19166	0.125		Chr2	1554778	1.48275	0.695946		Chr3	1890742	1.80315	0.0415686		Chr4	782610	0.746355	0.0236971		Chr5	1305110	1.24465	0.25		Chr6	588651	0.561381	0.169697		Chr7	627671	0.598594	0.198413		Chr8	1005533	0.958951	0.200772		Chr9	309846	0.295492	0.106548		Chr10	607801	0.579644	0.0153509
Chr1	1257680	1.19942	0.127273		Chr2	1579196	1.50604	0.0978261		Chr3	1893351	1.80564	0.150568		Chr4	782651	0.746394	0.0602637		Chr5	1305111	1.24465	0.265348		Chr6	588653	0.561383	0.19		Chr7	629834	0.600657	0.121379		Chr8	1005564	0.958981	0.153285		Chr9	309892	0.295536	0.128136		Chr10	607838	0.579679	0.0119658
Chr1	1257694	1.19943	0.22449		Chr2	1587553	1.51401	0.0828157		Chr3	1893352	1.80564	0.171237		Chr4	782665	0.746408	0.0681494		Chr5	1305509	1.24503	0.146465		Chr6	622661	0.593816	0.117673		Chr7	649380	0.619297	0.316667		Chr8	1017100	0.969982	0.0666667		Chr9	309896	0.29554	0.120992		Chr10	614577	0.586106	0.127329
Chr1	1257695	1.19943	0.156863		Chr2	1594584	1.52071	0.0679475		Chr3	1924501	1.83535	0.130233		Chr4	782682	0.746424	0.0820399		Chr5	1314512	1.25362	0.101541		Chr6	622668	0.593822	0.109799		Chr7	649936	0.619827	0.5		Chr8	1017101	0.969983	0.15873		Chr9	315726	0.3011	0.077957		Chr10	614725	0.586247	0.101754
Chr1	1265090	1.20648	0.0569659		Chr2	1636899	1.56107	0.192308		Chr3	1929664	1.84027	0.103896		Chr4	782707	0.746448	0.106825		Chr5	1314624	1.25372	0.152542		Chr6	622677	0.593831	0.112383		Chr7	651932	0.621731	0.166667		Chr8	1026878	0.979307	0.114094		Chr9	355343	0.338881	0.333333		Chr10	614731	0.586253	0.108591
Chr1	1275531	1.21644	0.165001		Chr2	1649504	1.57309	0.119565		Chr3	1931360	1.84189	0.188537		Chr4	782718	0.746458	0.128378		Chr5	1315028	1.25411	0.228571		Chr6	622688	0.593842	0.167939		Chr7	651935	0.621734	0.133333		Chr8	1026910	0.979338	0.268382		Chr9	355396	0.338932	0.46		Chr10	614747	0.586268	0.100765
Chr1	1275797	1.21669	0.0823658		Chr2	1649505	1.57309	0.129032		Chr3	1931362	1.84189	0.184615		Chr4	782733	0.746472	0.0695925		Chr5	1315033	1.25411	0.210526		Chr6	622699	0.593852	0.171875		Chr7	661297	0.630662	0.111111		Chr8	1026932	0.979359	0.258644		Chr9	355921	0.339433	0.0571429		Chr10	614754	0.586275	0.102448
Chr1	1275802	1.2167	0.0825819		Chr2	1657252	1.58048	0.15404		Chr3	1931420	1.84195	0.162105		Chr4	783544	0.747246	0.136284		Chr5	1315038	1.25412	0.0833333		Chr6	622701	0.593854	0.165414		Chr7	711371	0.678416	0.147222		Chr8	1096282	1.0455	0.0403967		Chr9	359396	0.342747	0.541667		Chr10	614756	0.586277	0.106125
Chr1	1275821	1.21672	0.0877778		Chr2	1725173	1.64525	0.12233		Chr3	1931474	1.842	0.226882		Chr4	783560	0.747261	0.0442804		Chr5	1375972	1.31223	0.181159		Chr6	622712	0.593864	0.160305		Chr7	725838	0.692213	0.039528		Chr8	1098479	1.04759	0.121739		Chr9	359398	0.342749	0.490196		Chr10	614778	0.586298	0.106061
Chr1	1278461	1.21924	0.102273		Chr2	1797764	1.71448	0.133333		Chr3	1935516	1.84585	0.363636		Chr4	784348	0.748013	0.12		Chr5	1376448	1.31268	0.111828		Chr6	622718	0.59387	0.154472		Chr7	765011	0.729571	0.246795		Chr8	1098689	1.04779	0.166667		Chr9	359677	0.343015	0.5		Chr10	614802	0.586321	0.0109223
Chr1	1293829	1.23389	0.164577		Chr2	1797765	1.71448	0.182773		Chr3	1938070	1.84829	0.147623		Chr4	792239	0.755538	0.215385		Chr5	1376491	1.31272	0.048778		Chr6	622722	0.593874	0.155738		Chr7	808349	0.770902	0.039725		Chr8	1098719	1.04782	0.157895		Chr9	370465	0.353303	0.0555306		Chr10	622744	0.593895	0.0526316
Chr1	1293832	1.23389	0.291299		Chr2	1808049	1.72429	0.0562143		Chr3	1941099	1.85118	0.1875		Chr4	806129	0.768785	0.188369		Chr5	1377444	1.31363	0.108113		Chr6	622724	0.593876	0.155738		Chr7	816398	0.778578	0.146341		Chr8	1098729	1.04783	0.155844		Chr9	372354	0.355104	0.318182		Chr10	622859	0.594005	0.00620567
Chr1	1293833	1.2339	0.324885		Chr2	1808126	1.72436	0.00630252		Chr3	1942372	1.85239	0.107036		Chr4	806134	0.768789	0.183862		Chr5	1378778	1.31491	0.100058		Chr6	622730	0.593882	0.162393		Chr7	825860	0.787601	0.116279		Chr8	1098730	1.04783	0.181818		Chr9	385930	0.368052	0.0999355		Chr10	623676	0.594784	0.0195876
Chr1	1299051	1.23887	0.196721		Chr2	1809125	1.72532	0.19274		Chr3	1942379	1.8524	0.15352		Chr4	806135	0.76879	0.184797		Chr5	1378796	1.31492	0.103097		Chr6	622736	0.593887	0.142857		Chr7	858260	0.818501	0.106295		Chr8	1100933	1.04993	0.160714		Chr9	385943	0.368064	0.0851603		Chr10	624270	0.59535	0.188679
Chr1	1299058	1.23888	0.142857		Chr2	1809153	1.72534	0.142063		Chr3	1943013	1.853	0.202676		Chr4	807844	0.77042	0.129806		Chr5	1378804	1.31493	0.125926		Chr6	674173	0.642941	0.109756		Chr7	867700	0.827503	0.0226986		Chr8	1100936	1.04993	0.166667		Chr9	386044	0.36816	0.0842014		Chr10	625189	0.596227	0.358333
Chr1	1299064	1.23888	0.146379		Chr2	1809167	1.72536	0.155122		Chr3	1943605	1.85357	0.0860149		Chr4	808846	0.771376	0.0438763		Chr5	1380244	1.3163	0.0790271		Chr6	740040	0.705757	0.0547786		Chr7	871405	0.831037	0.395833		Chr8	1100937	1.04994	0.169811		Chr9	386486	0.368582	0.0531547		Chr10	628295	0.599189	0.144338
Chr1	1299066	1.23889	0.15		Chr2	1831406	1.74656	0.00204878		Chr3	1945290	1.85517	0.109453		Chr4	808908	0.771435	0.0505388		Chr5	1380303	1.31636	0.0530612		Chr6	740055	0.705771	0.0614035		Chr7	895876	0.854374	0.206897		Chr8	1100939	1.04994	0.173077		Chr9	386489	0.368585	0.0689729		Chr10	629345	0.60019	0.0456522
Chr1	1347482	1.28506	0.175439		Chr2	1831532	1.74669	0.0475907		Chr3	1945320	1.8552	0.383333		Chr4	813019	0.775355	0.100351		Chr5	1380328	1.31638	0.0750289		Chr6	740199	0.705909	0.164783		Chr7	895878	0.854376	0.172414		Chr8	1100947	1.04994	0.155172		Chr9	386492	0.368587	0.0541573		Chr10	630039	0.600852	0.173684
Chr1	1347484	1.28506	0.175439		Chr2	1831716	1.74686	0.0166921		Chr3	1945615	1.85548	0.166667		Chr4	813026	0.775362	0.0974656		Chr5	1380505	1.31655	0.0775652		Chr6	790727	0.754096	0.210501		Chr7	895879	0.854377	0.2		Chr8	1100955	1.04995	0.160714		Chr9	386501	0.368596	0.0544186		Chr10	630061	0.600873	0.146667
Chr1	1347486	1.28506	0.172414		Chr2	1831754	1.7469	0.00558076		Chr3	1946874	1.85668	0.14		Chr4	817110	0.779257	0.0661765		Chr5	1380760	1.3168	0.0953909		Chr6	800692	0.763599	0.110599		Chr7	925728	0.882843	0.0985175		Chr8	1100956	1.04995	0.157895		Chr9	393130	0.374918	0.0313665		Chr10	650867	0.620715	0.286822
Chr1	1353110	1.29043	0.159091		Chr2	1831764	1.74691	0.0492609		Chr3	1973232	1.88182	0.140187		Chr4	817115	0.779262	0.105105		Chr5	1380773	1.31681	0.0445378		Chr6	816531	0.778705	0.138043		Chr7	925732	0.882847	0.0906709		Chr8	1100964	1.04996	0.189655		Chr9	490928	0.468185	0.107143		Chr10	669407	0.638396	0.0800552
Chr1	1370871	1.30736	0.18254		Chr2	1831773	1.74691	0.0631118		Chr3	2023617	1.92987	0.0526316		Chr4	817521	0.779649	0.0729013		Chr5	1381396	1.3174	0.159841		Chr6	852376	0.812889	0.181034		Chr7	926056	0.883156	0.0897638		Chr8	1100971	1.04997	0.177419		Chr9	506068	0.482624	0.189286		Chr10	669416	0.638405	0.0680894
Chr1	1372292	1.30872	0.203125		Chr2	1831949	1.74708	0.022129		Chr3	2023640	1.92989	0.0533852		Chr4	830455	0.791984	0.00909091		Chr5	1381563	1.31756	0.0245621		Chr6	862774	0.822805	0.166667		Chr7	931066	0.887934	0.122449		Chr8	1100995	1.04999	0.24375		Chr9	506072	0.482628	0.186667		Chr10	669463	0.63845	0.0755814
Chr1	1372321	1.30875	0.157143		Chr2	1832082	1.74721	0.0230582		Chr3	2024289	1.93051	0.178571		Chr4	830465	0.791993	0.0241352		Chr5	1381798	1.31779	0.0779418		Chr6	875074	0.834536	0.117998		Chr7	931079	0.887946	0.125		Chr8	1101002	1.05	0.16129		Chr9	506115	0.482669	0.188406		Chr10	669493	0.638478	0.0836439
Chr1	1372419	1.30884	0.115995		Chr2	1832219	1.74734	0.0368175		Chr3	2035152	1.94087	0.140351		Chr4	830476	0.792004	0.0222872		Chr5	1382317	1.31828	0.0771099		Chr6	891327	0.850036	0.245714		Chr7	939330	0.895815	0.101449		Chr8	1101003	1.05	0.15873		Chr9	506121	0.482675	0.297359		Chr10	669581	0.638562	0.123711
Chr1	1372461	1.30888	0.181141		Chr2	1832240	1.74736	0.0901627		Chr3	2035190	1.94091	0.220901		Chr4	844558	0.805433	0.156977		Chr5	1382603	1.31855	0.00398936		Chr6	891328	0.850037	0.253333		Chr7	939361	0.895844	0.2		Chr8	1101004	1.05	0.15873		Chr9	532600	0.507927	0.136653		Chr10	685268	0.653522	0.0984848
Chr1	1372472	1.30889	0.198939		Chr2	1834555	1.74957	0.0952381		Chr3	2036001	1.94168	0.0789474		Chr4	844828	0.805691	0.0514349		Chr5	1383219	1.31914	0.111765		Chr6	891329	0.850038	0.229167		Chr7	941547	0.897929	0.0407895		Chr8	1101007	1.05	0.239744		Chr9	535463	0.510657	0.285551		Chr10	685875	0.654101	0.0685606
Chr1	1372473	1.30889	0.175439		Chr2	1851422	1.76565	0.157051		Chr3	2040240	1.94572	0.166667		Chr4	844945	0.805802	0.185407		Chr5	1383292	1.31921	0.129199		Chr6	892870	0.851507	0.0604891		Chr7	972969	0.927896	0.0941265		Chr8	1106084	1.05484	0.0940507		Chr9	535484	0.510677	0.273333		Chr10	685897	0.654122	0.0715222
Chr1	1372481	1.3089	0.224964		Chr2	1868948	1.78237	0.371968		Chr3	2050493	1.9555	0.241176		Chr4	845017	0.805871	0.220612		Chr5	1383328	1.31924	0.102871		Chr6	900469	0.858754	0.188506		Chr7	972977	0.927903	0.0890653		Chr8	1107046	1.05576	0.159574		Chr9	535546	0.510736	0.0865385		Chr10	685907	0.654132	0.0597754
Chr1	1375376	1.31166	0.0909091		Chr2	1890730	1.80314	0.0267307		Chr3	2079199	1.98288	0.128731		Chr4	845042	0.805895	0.170237		Chr5	1383347	1.31926	0.0779083		Chr6	901393	0.859635	0.143357		Chr7	973224	0.928139	0.104822		Chr8	1135467	1.08287	0.213048		Chr9	586849	0.559663	0.0439577		Chr10	685911	0.654136	0.0547368
Chr1	1375379	1.31166	0.11859		Chr2	1891052	1.80345	0.0103927		Chr3	2153294	2.05354	0.245902		Chr4	845120	0.805969	0.0791855		Chr5	1383365	1.31928	0.0634615		Chr6	901400	0.859642	0.112245		Chr7	973250	0.928164	0.0711765		Chr8	1145104	1.09206	0.214286		Chr9	597316	0.569645	0.167339		Chr10	686164	0.654377	0.103716
Chr1	1467592	1.3996	0.10293		Chr2	1894777	1.807	0.0142269		Chr3	2153306	2.05355	0.215493		Chr4	845127	0.805976	0.130307		Chr5	1383375	1.31929	0.0748216		Chr6	921557	0.878865	0.0973451		Chr7	986028	0.94035	0.0360983		Chr8	1145729	1.09265	0.125		Chr9	599214	0.571455	0.0325581		Chr10	686195	0.654407	0.0973188
Chr1	1467599	1.39961	0.125563		Chr2	1894783	1.80701	0.0570866		Chr3	2187592	2.08625	0.311475		Chr4	902952	0.861122	0.125		Chr5	1383383	1.3193	0.0918919		Chr6	924512	0.881683	0.11034		Chr7	986055	0.940375	0.0291765		Chr8	1145752	1.09267	0.205882		Chr9	599695	0.571914	0.158654		Chr10	686206	0.654417	0.0238095
Chr1	1468233	1.40022	0.0289569		Chr2	1905766	1.81748	0.22		Chr3	2187610	2.08627	0.25		Chr4	916413	0.87396	0.0635965		Chr5	1383401	1.31931	0.111111		Chr6	924513	0.881684	0.118519		Chr7	986161	0.940476	0.0938819		Chr8	1145754	1.09268	0.188406		Chr9	607868	0.579708	0.086245		Chr10	686862	0.655043	0.0445665
Chr1	1468236	1.40022	0.0280292		Chr2	1908900	1.82047	0.0764706		Chr3	2208087	2.1058	0.191919		Chr4	923528	0.880745	0.0426824		Chr5	1384504	1.32037	0.0446434		Chr6	927040	0.884094	0.14881		Chr7	1030398	0.982664	0.047619		Chr8	1145768	1.09269	0.206944		Chr9	608184	0.580009	0.2		Chr10	701465	0.668969	0.231792
Chr1	1468518	1.40049	0.0271883		Chr2	1916255	1.82748	0.223947		Chr3	2208101	2.10581	0.0862471		Chr4	924190	0.881376	0.104545		Chr5	1384680	1.32053	0.122667		Chr6	927041	0.884095	0.166371		Chr7	1067137	1.0177	0.0592593		Chr8	1147217	1.09407	0.176735		Chr9	608365	0.580182	0.0673401		Chr10	702532	0.669987	0.142241
Chr1	1468618	1.40058	0.0287356		Chr2	1923877	1.83475	0.219697		Chr3	2208135	2.10584	0.12275		Chr4	939045	0.895543	0.151429		Chr5	1384813	1.32066	0.0587302		Chr6	956992	0.912659	0.0577778		Chr7	1069570	1.02002	0.181818		Chr8	1147430	1.09427	0.125786		Chr9	609576	0.581337	0.0166667		Chr10	702535	0.66999	0.108828
Chr1	1468672	1.40063	0.0379392		Chr2	1925166	1.83598	0.0578704		Chr3	2208142	2.10585	0.152597		Chr4	939907	0.896365	0.237634		Chr5	1384817	1.32066	0.0398274		Chr6	961244	0.916714	0.165517		Chr7	1069583	1.02003	0.0918367		Chr8	1147449	1.09429	0.144466		Chr9	609593	0.581353	0.0128721		Chr10	702886	0.670324	0.0958333
Chr1	1469068	1.40101	0.0451927		Chr2	1932262	1.84275	0.0441784		Chr3	2208186	2.10589	0.212919		Chr4	939921	0.896379	0.168831		Chr5	1404563	1.3395	0.219178		Chr6	994661	0.948583	0.129508		Chr7	1076755	1.02687	0.1		Chr8	1147451	1.09429	0.216504		Chr9	609639	0.581397	0.0301334		Chr10	702890	0.670328	0.115079
Chr1	1475592	1.40723	0.217391		Chr2	1939399	1.84956	0.121212		Chr3	2208195	2.1059	0.184416		Chr4	939923	0.89638	0.169935		Chr5	1404565	1.3395	0.15493		Chr6	994703	0.948623	0.25641		Chr7	1078263	1.02831	0.12875		Chr8	1147457	1.0943	0.147013		Chr9	609665	0.581422	0.123529		Chr10	702903	0.670341	0.126374
Chr1	1475605	1.40725	0.254237		Chr2	1939595	1.84974	0.129412		Chr3	2214850	2.11225	0.0921053		Chr4	940454	0.896887	0.0779741		Chr5	1404566	1.3395	0.144928		Chr6	994828	0.948742	0.251196		Chr7	1118003	1.06621	0.110952		Chr8	1147459	1.0943	0.145185		Chr9	612282	0.583918	0.1		Chr10	713992	0.680916	0.0993789
Chr1	1476912	1.40849	0.097018		Chr2	1939884	1.85002	0.069018		Chr3	2237648	2.13399	0.219048		Chr4	940475	0.896907	0.093392		Chr5	1404567	1.3395	0.138889		Chr6	994874	0.948786	0.309016		Chr7	1118055	1.06626	0.173169		Chr8	1147470	1.09431	0.163567		Chr9	612842	0.584452	0.164835		Chr10	715514	0.682367	0.247671
Chr1	1477262	1.40883	0.0654234		Chr2	1940038	1.85016	0.00876889		Chr3	2237842	2.13417	0.0162055		Chr4	943967	0.900237	0.0299539		Chr5	1407134	1.34195	0.163121		Chr6	995048	0.948952	0.0359801		Chr7	1119832	1.06796	0.106934		Chr8	1147539	1.09438	0.155983		Chr9	621346	0.592562	0.0663754		Chr10	715540	0.682392	0.227273
Chr1	1477292	1.40886	0.00933391		Chr2	1941280	1.85135	0.124432		Chr3	2238909	2.13519	0.206612		Chr4	945936	0.902115	0.148485		Chr5	1407137	1.34195	0.153846		Chr6	996813	0.950635	0.0563636		Chr7	1119833	1.06796	0.105548		Chr8	1162828	1.10896	0.00779221		Chr9	621364	0.592579	0.0745595		Chr10	715802	0.682642	0.0226793
Chr1	1477303	1.40887	0.0165992		Chr2	1941490	1.85155	0.0119816		Chr3	2239009	2.13529	0.261863		Chr4	946136	0.902306	0.204826		Chr5	1407143	1.34196	0.0984303		Chr6	997323	0.951121	0.185185		Chr7	1119836	1.06796	0.106934		Chr8	1167442	1.11336	0.132184		Chr9	621651	0.592853	0.175182		Chr10	718625	0.685334	0.169231
Chr1	1504846	1.43513	0.153846		Chr2	1941494	1.85155	0.0327742		Chr3	2239013	2.13529	0.267692		Chr4	946137	0.902307	0.204404		Chr5	1423600	1.35765	0.245902		Chr6	997335	0.951133	0.0352381		Chr7	1121143	1.06921	0.0754897		Chr8	1167487	1.1134	0.0714286		Chr9	621668	0.592869	0.18417		Chr10	718627	0.685336	0.166667
Chr1	1517749	1.44744	0.2		Chr2	1941797	1.85184	0.0330633		Chr3	2239045	2.13532	0.200381		Chr4	946167	0.902335	0.167798		Chr5	1437397	1.37081	0.106557		Chr6	997371	0.951167	0.0555556		Chr7	1127656	1.07542	0.263081		Chr8	1167871	1.11377	0.00879765		Chr9	623078	0.594213	0.242236		Chr10	732944	0.69899	0.073582
Chr1	1520054	1.44964	0.2		Chr2	1942593	1.8526	0.282828		Chr3	2239160	2.13543	0.19376		Chr4	946180	0.902348	0.154835		Chr5	1447933	1.38086	0.163971		Chr6	1061087	1.01193	0.101852		Chr7	1127678	1.07544	0.260325		Chr8	1168055	1.11394	0.111111		Chr9	623093	0.594228	0.30719		Chr10	732972	0.699017	0.0598291
Chr1	1551570	1.47969	0.112		Chr2	1976239	1.88469	0.105956		Chr3	2241671	2.13782	0.0311005		Chr4	947098	0.903223	0.120879		Chr5	1469194	1.40113	0.271478		Chr6	1061350	1.01218	0.0950384		Chr7	1136382	1.08374	0.138007		Chr8	1177345	1.1228	0.0316674		Chr9	623293	0.594419	0.142148		Chr10	733626	0.69964	0.286164
Chr1	1579037	1.50589	0.180693		Chr2	2016504	1.92309	0.413043		Chr3	2241973	2.13811	0.105561		Chr4	947102	0.903227	0.0911765		Chr5	1499677	1.4302	0.133333		Chr6	1061406	1.01224	0.0946237		Chr7	1151040	1.09772	0.0830769		Chr8	1177491	1.12294	0.0304452		Chr9	623294	0.594419	0.148926		Chr10	733651	0.699664	0.272237
Chr1	1581204	1.50795	0.0451411		Chr2	2031566	1.93745	0.481481		Chr3	2247414	2.1433	0.0018797		Chr4	987999	0.942229	0.264368		Chr5	1514880	1.4447	0.000733945		Chr6	1061449	1.01228	0.147059		Chr7	1151064	1.09774	0.104696		Chr8	1177493	1.12294	0.00958319		Chr9	623301	0.594426	0.163399		Chr10	733680	0.699692	0.200855
Chr1	1581436	1.50817	0.0651479		Chr2	2048122	1.95324	0.176587		Chr3	2252564	2.14821	0.115595		Chr4	988000	0.94223	0.264368		Chr5	1517547	1.44725	0.426087		Chr6	1074994	1.02519	0.0333333		Chr7	1151066	1.09774	0.103005		Chr8	1193757	1.13846	0.172414		Chr9	623302	0.594427	0.156046		Chr10	733682	0.699694	0.202148
Chr1	1593114	1.51931	0.0552799		Chr2	2048399	1.95351	0.0480415		Chr3	2252583	2.14823	0.111631		Chr4	1064259	1.01496	0.0331765		Chr5	1520633	1.45019	0.113636		Chr6	1120251	1.06835	0.20625		Chr7	1151070	1.09775	0.0991201		Chr8	1202959	1.14723	0.0896552		Chr9	623326	0.59445	0.25		Chr10	733730	0.699739	0.213714
Chr1	1593117	1.51931	0.0511204		Chr2	2048753	1.95384	0.0270942		Chr3	2255899	2.15139	0.105042		Chr4	1064262	1.01496	0.0196213		Chr5	1520976	1.45052	0.315299		Chr6	1120254	1.06836	0.20625		Chr7	1151363	1.09803	0.214286		Chr8	1209520	1.15349	0.25		Chr9	623345	0.594468	0.288889		Chr10	733731	0.69974	0.296296
Chr1	1597250	1.52326	0.0692308		Chr2	2048784	1.95387	0.023408		Chr3	2255917	2.15141	0.101704		Chr4	1064358	1.01505	0.046097		Chr5	1536957	1.46576	0.191489		Chr6	1127637	1.0754	0.433333		Chr7	1151401	1.09806	0.0887908		Chr8	1209523	1.15349	0.242424		Chr9	623348	0.594471	0.308497		Chr10	733756	0.699764	0.219373
Chr1	1597276	1.52328	0.0385185		Chr2	2049069	1.95414	0.0215568		Chr3	2257098	2.15254	0.271845		Chr4	1064922	1.01559	0.0773558		Chr5	1536958	1.46576	0.133333		Chr6	1128904	1.07661	0.193548		Chr7	1151406	1.09807	0.0954133		Chr8	1209524	1.15349	0.212121		Chr9	630761	0.601541	0.301887		Chr10	740286	0.705992	0.0583252
Chr1	1635654	1.55988	0.105682		Chr2	2049170	1.95424	0.0150469		Chr3	2258425	2.1538	0.277949		Chr4	1064926	1.01559	0.0818182		Chr5	1563267	1.49085	0.285714		Chr6	1128953	1.07665	0.342424		Chr7	1151416	1.09808	0.096736		Chr8	1209525	1.15349	0.264706		Chr9	655523	0.625155	0.117216		Chr10	741057	0.706727	0.0538462
Chr1	1637286	1.56144	0.234043		Chr2	2071406	1.97545	0.131868		Chr3	2258441	2.15382	0.25		Chr4	1065838	1.01646	0.153691		Chr5	1570989	1.49821	0.11828		Chr6	1128956	1.07666	0.392962		Chr7	1151417	1.09808	0.0994208		Chr8	1222448	1.16582	0.222222		Chr9	681979	0.650386	0.19398		Chr10	741063	0.706733	0.0585299
Chr1	1639854	1.56389	0.120388		Chr2	2071408	1.97545	0.134831		Chr3	2258460	2.15384	0.306115		Chr4	1066112	1.01672	0.0589557		Chr5	1583323	1.50997	0.0756579		Chr6	1128974	1.07667	0.344988		Chr7	1151434	1.09809	0.126012		Chr8	1222500	1.16587	0.155556		Chr9	683250	0.651598	0.00892857		Chr10	741092	0.70676	0.10043
Chr1	1639870	1.5639	0.206531		Chr2	2071432	1.97547	0.148515		Chr3	2258474	2.15385	0.247245		Chr4	1066171	1.01678	0.0263265		Chr5	1584018	1.51064	0.146605		Chr6	1132445	1.07998	0.133415		Chr7	1151482	1.09814	0.170662		Chr8	1222584	1.16595	0.205952		Chr9	683679	0.652007	0.115714		Chr10	741329	0.706986	0.105072
Chr1	1639874	1.56391	0.198232		Chr2	2071452	1.97549	0.126214		Chr3	2258581	2.15395	0.231897		Chr4	1066219	1.01683	0.0215522		Chr5	1584454	1.51105	0.102723		Chr6	1156467	1.10289	0.483333		Chr7	1151483	1.09814	0.166387		Chr8	1222587	1.16595	0.0961039		Chr9	685677	0.653913	0.0382653		Chr10	742829	0.708417	0.182609
Chr1	1659103	1.58224	0.127451		Chr2	2071667	1.9757	0.160604		Chr3	2258609	2.15398	0.169568		Chr4	1066499	1.01709	0.0281549		Chr5	1584463	1.51106	0.045		Chr6	1165326	1.11134	0.0243119		Chr7	1170262	1.11605	0.56		Chr8	1222589	1.16595	0.141558		Chr9	685748	0.65398	0.0157895		Chr10	742902	0.708487	0.164783
Chr1	1659104	1.58224	0.127451		Chr2	2071683	1.97571	0.156926		Chr3	2261473	2.15671	0.0576923		Chr4	1076675	1.0268	0.117925		Chr5	1584470	1.51107	0.0252101		Chr6	1165435	1.11145	0.0471178		Chr7	1172017	1.11772	0.190476		Chr8	1226980	1.17014	0.127273		Chr9	685758	0.65399	0.0268595		Chr10	742911	0.708495	0.170339
Chr1	1683062	1.60509	0.166667		Chr2	2071690	1.97572	0.148919		Chr3	2277610	2.1721	0.121769		Chr4	1077058	1.02716	0.46		Chr5	1584510	1.51111	0.0690834		Chr6	1165597	1.1116	0.0860215		Chr7	1172068	1.11777	0.190476		Chr8	1226994	1.17015	0.214602		Chr9	685762	0.653994	0.00833333		Chr10	755656	0.72065	0.125677
Chr1	1690785	1.61246	0.231884		Chr2	2106503	2.00892	0.152941		Chr3	2278805	2.17324	0.0116822		Chr4	1077059	1.02716	0.46		Chr5	1584814	1.5114	0.0793651		Chr6	1165709	1.11171	0.155556		Chr7	1173954	1.11957	0.068836		Chr8	1227000	1.17016	0.228084		Chr9	690855	0.658851	0.153646		Chr10	769650	0.733995	0.141414
Chr1	1695631	1.61708	0.152542		Chr2	2106504	2.00892	0.119048		Chr3	2282057	2.17634	0.0444588		Chr4	1077082	1.02719	0.46		Chr5	1584817	1.5114	0.0915179		Chr6	1168924	1.11477	0.10119		Chr7	1186743	1.13177	0.102273		Chr8	1227006	1.17016	0.287462		Chr9	690859	0.658854	0.177333		Chr10	769651	0.733996	0.141414
Chr1	1789285	1.7064	0.0807047		Chr2	2139050	2.03996	0.219697		Chr3	2287895	2.18191	0.0181818		Chr4	1078601	1.02863	0.0933333		Chr5	1598227	1.52419	0.103529		Chr6	1169094	1.11493	0.126294		Chr7	1187048	1.13206	0.159722		Chr8	1227017	1.17017	0.266667		Chr9	691490	0.659456	0.09375		Chr10	771282	0.735552	0.108911
Chr1	1789293	1.7064	0.0806112		Chr2	2146269	2.04684	0.166667		Chr3	2288407	2.18239	0.0691489		Chr4	1086870	1.03652	0.18894		Chr5	1598875	1.52481	0.0769231		Chr6	1181965	1.12721	0.0828157		Chr7	1205283	1.14945	0.173438		Chr8	1227058	1.17021	0.16835		Chr9	691515	0.65948	0.0320911		Chr10	798379	0.761394	0.172222
Chr1	1819341	1.73506	0.272727		Chr2	2146294	2.04687	0.105746		Chr3	2293817	2.18755	0.132771		Chr4	1086886	1.03654	0.142511		Chr5	1599441	1.52535	0.166427		Chr6	1181973	1.12722	0.0815217		Chr7	1225889	1.1691	0.155556		Chr8	1227060	1.17022	0.160249		Chr9	691531	0.659495	0.08		Chr10	828713	0.790322	0.208333
Chr1	1821891	1.73749	0.11173		Chr2	2148181	2.04867	0.0955932		Chr3	2293832	2.18757	0.10352		Chr4	1086887	1.03654	0.142511		Chr5	1599453	1.52536	0.161161		Chr6	1181977	1.12722	0.0827506		Chr7	1227996	1.17111	0.230769		Chr8	1227249	1.1704	0.0153439		Chr9	691533	0.659497	0.0838034		Chr10	829341	0.790921	0.363636
Chr1	1821892	1.73749	0.0995614		Chr2	2148272	2.04875	0.126761		Chr3	2293858	2.18759	0.0797101		Chr4	1086893	1.03654	0.158991		Chr5	1600114	1.52599	0.101852		Chr6	1182018	1.12726	0.125479		Chr7	1234159	1.17699	0.10989		Chr8	1252539	1.19451	0.428571		Chr9	691535	0.659499	0.08		Chr10	829480	0.791054	0.0509804
Chr1	1825426	1.74086	0.122222		Chr2	2175851	2.07505	0.12766		Chr3	2295033	2.18871	0.163265		Chr4	1086909	1.03656	0.138889		Chr5	1633363	1.5577	0.106557		Chr6	1182025	1.12727	0.123554		Chr7	1242501	1.18494	0.155408		Chr8	1268639	1.20987	0.0519481		Chr9	691536	0.6595	0.0635294		Chr10	829831	0.791389	0.0781811
Chr1	1825660	1.74109	0.0443431		Chr2	2179009	2.07806	0.177778		Chr3	2310230	2.20321	0.0769746		Chr4	1086917	1.03656	0.133721		Chr5	1643494	1.56736	0.142857		Chr6	1182032	1.12727	0.108392		Chr7	1242504	1.18494	0.102		Chr8	1270358	1.21151	0.230769		Chr9	691567	0.65953	0.0150188		Chr10	829897	0.791451	0.0303172
Chr1	1866800	1.78032	0.136364		Chr2	2189167	2.08775	0.333333		Chr3	2310840	2.20379	0.228022		Chr4	1086918	1.03657	0.136364		Chr5	1648623	1.57225	0.168919		Chr6	1182051	1.12729	0.122951		Chr7	1270737	1.21187	0.111111		Chr8	1274616	1.21557	0.25		Chr9	697325	0.665021	0.185185		Chr10	830592	0.792114	0.126437
Chr1	1885503	1.79816	0.112179		Chr2	2219487	2.11667	0.156863		Chr3	2310899	2.20385	0.106785		Chr4	1087419	1.03704	0.221429		Chr5	1670345	1.59297	0.294118		Chr6	1182059	1.1273	0.131148		Chr7	1413843	1.34835	0.119048		Chr8	1286485	1.22689	0.120301		Chr9	698564	0.666203	0.0860374		Chr10	831105	0.792603	0.0993443
Chr1	1885618	1.79827	0.162037		Chr2	2221560	2.11864	0.108434		Chr3	2312182	2.20507	0.235065		Chr4	1102938	1.05184	0.129412		Chr5	1673640	1.59611	0.116034		Chr6	1182390	1.12761	0.0827922		Chr7	1442068	1.37526	0.112903		Chr8	1308858	1.24822	0.221719		Chr9	706949	0.674199	0.114286		Chr10	847164	0.807919	0.1981
Chr1	1893431	1.80572	0.105263		Chr2	2225696	2.12259	0.136667		Chr3	2318689	2.21127	0.0310728		Chr4	1102940	1.05185	0.164706		Chr5	1695262	1.61673	0.185352		Chr6	1182415	1.12764	0.0875		Chr7	1442687	1.37585	0.0888889		Chr8	1308861	1.24823	0.229621		Chr9	709739	0.67686	0.35		Chr10	847165	0.80792	0.212121
Chr1	1917453	1.82863	0.109765		Chr2	2225724	2.12262	0.154545		Chr3	2319067	2.21163	0.0201034		Chr4	1105403	1.05419	0.218487		Chr5	1734898	1.65453	0.168914		Chr6	1210990	1.15489	0.112853		Chr7	1506389	1.4366	0.233333		Chr8	1315202	1.25427	0.258333		Chr9	715248	0.682114	0.28		Chr10	875245	0.834699	0.138889
Chr1	1924515	1.83536	0.116883		Chr2	2225744	2.12263	0.118725		Chr3	2320173	2.21269	0.0896104		Chr4	1105469	1.05426	0.275839		Chr5	1764882	1.68312	0.0311355		Chr6	1211106	1.155	0.0909091		Chr7	1511777	1.44174	0.206767		Chr8	1315204	1.25428	0.282051		Chr9	796523	0.759624	0.00285714		Chr10	877707	0.837047	0.0982801
Chr1	1924518	1.83536	0.126582		Chr2	2226070	2.12295	0.196721		Chr3	2320174	2.21269	0.0961039		Chr4	1105471	1.05426	0.279085		Chr5	1779337	1.69691	0.29072		Chr6	1211127	1.15502	0.0981147		Chr7	1511779	1.44174	0.206767		Chr8	1315205	1.25428	0.25641		Chr9	796594	0.759691	0.0315657		Chr10	879824	0.839066	0.0849206
Chr1	1924579	1.83542	0.155172		Chr2	2226076	2.12295	0.196721		Chr3	2320230	2.21274	0.0237557		Chr4	1105477	1.05427	0.295139		Chr5	1779349	1.69692	0.252525		Chr6	1224828	1.16809	0.0670455		Chr7	1511781	1.44175	0.208791		Chr8	1331075	1.26941	0.00457875		Chr9	799326	0.762297	0.093702		Chr10	886746	0.845667	0.255801
Chr1	1932834	1.84329	0.257143		Chr2	2226327	2.12319	0.197802		Chr3	2320287	2.2128	0.0481474		Chr4	1105495	1.05428	0.0720904		Chr5	1782064	1.69951	0.149425		Chr6	1231530	1.17448	0.0385039		Chr7	1511783	1.44175	0.189744		Chr8	1331078	1.26941	0.0801312		Chr9	825424	0.787186	0.131048		Chr10	887829	0.8467	0.194782
Chr1	1943398	1.85337	0.0770053		Chr2	2226364	2.12323	0.15873		Chr3	2320380	2.21289	0.00842599		Chr4	1106901	1.05562	0.134615		Chr5	1782080	1.69952	0.12766		Chr6	1231639	1.17458	0.0533944		Chr7	1555461	1.4834	0.12753		Chr8	1348117	1.28566	0.084127		Chr9	825425	0.787187	0.131048		Chr10	889120	0.847931	0.17279
Chr1	1943411	1.85338	0.0324675		Chr2	2226379	2.12324	0.153846		Chr3	2347620	2.23886	0.3		Chr4	1108342	1.057	0.12987		Chr5	1903369	1.81519	0.103448		Chr6	1231664	1.17461	0.166314		Chr7	1564159	1.4917	0.112903		Chr8	1348123	1.28567	0.107543		Chr9	825427	0.787189	0.102692		Chr10	890968	0.849693	0.181818
Chr1	1943429	1.8534	0.109091		Chr2	2226387	2.12325	0.147059		Chr3	2385254	2.27476	0.264065		Chr4	1108832	1.05746	0.15		Chr5	1904308	1.81609	0.14		Chr6	1232153	1.17507	0.103964		Chr7	1567088	1.49449	0.191489		Chr8	1349982	1.28744	0.142857		Chr9	841777	0.802781	0.0512525		Chr10	891013	0.849736	0.164735
Chr1	1943432	1.8534	0.109091		Chr2	2226519	2.12337	0.0801034		Chr3	2403133	2.29181	0.120482		Chr4	1109139	1.05776	0.0234604		Chr5	1915558	1.82682	0.112245		Chr6	1232517	1.17542	0.186667		Chr7	1567092	1.4945	0.1875		Chr8	1350006	1.28747	0.134146		Chr9	841887	0.802886	0.0887381		Chr10	891033	0.849755	0.139147
Chr1	1972505	1.88113	0.133333		Chr2	2240392	2.1366	0.161165		Chr3	2412559	2.3008	0.0815217		Chr4	1127812	1.07557	0.128205		Chr5	1929897	1.84049	0.101695		Chr6	1232518	1.17542	0.186667		Chr7	1568079	1.49544	0.291667		Chr8	1435612	1.36911	0.00417309		Chr9	841980	0.802975	0.0153467		Chr10	892339	0.851001	0.124901
Chr1	1986466	1.89444	0.5		Chr2	2262105	2.15731	0.25		Chr3	2457153	2.34332	0.0537772		Chr4	1127817	1.07557	0.110549		Chr5	1931013	1.84156	0.241379		Chr6	1232519	1.17542	0.173333		Chr7	1568080	1.49544	0.292517		Chr8	1488743	1.41978	0.102273		Chr9	842006	0.802999	0.05		Chr10	892354	0.851015	0.140513
Chr1	1994192	1.90181	0.136601		Chr2	2268263	2.16318	0.0172272		Chr3	2457215	2.34338	0.00481928		Chr4	1133397	1.08089	0.12069		Chr5	1938340	1.84855	0.144253		Chr6	1232520	1.17542	0.152047		Chr7	1568081	1.49544	0.231911		Chr8	1496031	1.42673	0.271242		Chr9	842038	0.80303	0.166856		Chr10	892366	0.851027	0.156499
Chr1	1995749	1.90329	0.127883		Chr2	2268710	2.16361	0.00946915		Chr3	2479581	2.36471	0.269231		Chr4	1144440	1.09142	0.110942		Chr5	1938591	1.84878	0.181639		Chr6	1232540	1.17544	0.242226		Chr7	1568082	1.49544	0.231911		Chr8	1496125	1.42682	0.120594		Chr9	848658	0.809343	0.067232		Chr10	892613	0.851262	0.138209
Chr1	1995888	1.90343	0.122899		Chr2	2297784	2.19134	0.0132417		Chr3	2479584	2.36472	0.264151		Chr4	1144477	1.09146	0.113018		Chr5	1940772	1.85086	0.0311005		Chr6	1232547	1.17545	0.249164		Chr7	1586639	1.51314	0.122807		Chr8	1496459	1.42713	0.0938089		Chr9	864515	0.824466	0.0609174		Chr10	892626	0.851274	0.106083
Chr1	1995900	1.90344	0.153846		Chr2	2302838	2.19616	0.0740546		Chr3	2493597	2.37808	0.119574		Chr4	1144998	1.09196	0.231055		Chr5	1941437	1.8515	0.147619		Chr6	1232777	1.17567	0.121951		Chr7	1595161	1.52126	0.106557		Chr8	1496819	1.42748	0.129688		Chr9	864565	0.824513	0.114764		Chr10	895432	0.853951	0.139747
Chr1	1995932	1.90347	0.183077		Chr2	2302856	2.19617	0.00589051		Chr3	2493621	2.3781	0.158333		Chr4	1145006	1.09196	0.184211		Chr5	1956925	1.86627	0.113023		Chr6	1234182	1.17701	0.0511558		Chr7	1634366	1.55865	0.2		Chr8	1510863	1.44087	0.2		Chr9	864568	0.824516	0.113757		Chr10	897260	0.855694	0.00775194
Chr1	1995941	1.90348	0.173148		Chr2	2303145	2.19645	0.105		Chr3	2526677	2.40963	0.119048		Chr4	1162137	1.1083	0.134146		Chr5	1957027	1.86637	0.00931174		Chr6	1236604	1.17932	0.25		Chr7	1638669	1.56276	0.169811		Chr8	1522147	1.45163	0.216216		Chr9	864604	0.824551	0.128704		Chr10	898488	0.856865	0.180148
Chr1	1995955	1.90349	0.180288		Chr2	2303171	2.19648	0.189655		Chr3	2569253	2.45023	0.109375		Chr4	1197908	1.14241	0.5		Chr5	1957045	1.86638	0.0382138		Chr6	1237743	1.1804	0.00153846		Chr7	1638698	1.56278	0.166667		Chr8	1524326	1.45371	0.336508		Chr9	864606	0.824553	0.137438		Chr10	900107	0.858409	0.171429
Chr1	1995956	1.90349	0.151648		Chr2	2360213	2.25087	0.0848485		Chr3	2604457	2.4838	0.109375		Chr4	1219734	1.16323	0.152778		Chr5	1963643	1.87268	0.123226		Chr6	1258938	1.20062	0.0342105		Chr7	1638721	1.56281	0.211538		Chr8	1536638	1.46545	0.140954		Chr9	864641	0.824586	0.107541		Chr10	902048	0.86026	0.0952381
Chr1	2001546	1.90882	0.0570458		Chr2	2360258	2.25092	0.108108		Chr3	2609475	2.48859	0.168083		Chr4	1219735	1.16323	0.180556		Chr5	1963654	1.87269	0.107143		Chr6	1259502	1.20115	0.0425078		Chr7	1638731	1.56282	0.226415		Chr8	1555638	1.48357	0.0714953		Chr9	864654	0.824598	0.0909755		Chr10	902050	0.860262	0.0977011
Chr1	2010016	1.9169	0.169231		Chr2	2360259	2.25092	0.132653		Chr3	2609477	2.48859	0.22		Chr4	1219968	1.16345	0.104762		Chr5	1963673	1.8727	0.136201		Chr6	1264442	1.20587	0.0801833		Chr7	1670837	1.59343	0.0679141		Chr8	1633603	1.55793	0.0963855		Chr9	872184	0.831779	0.110823		Chr10	948605	0.90466	0.0828283
Chr1	2014311	1.921	0.075		Chr2	2360270	2.25093	0.0909091		Chr3	2609482	2.4886	0.260954		Chr4	1219986	1.16347	0.110092		Chr5	1964021	1.87304	0.121483		Chr6	1264526	1.20595	0.0247909		Chr7	1675247	1.59764	0.00929682		Chr8	1698708	1.62001	0.151724		Chr9	899907	0.858218	0.169118		Chr10	948640	0.904694	0.0231579
Chr1	2014312	1.921	0.075		Chr2	2360400	2.25105	0.112994		Chr3	2610536	2.4896	0.0948276		Chr4	1225873	1.16908	0.0255682		Chr5	1985735	1.89374	0.191103		Chr6	1264807	1.20621	0.04		Chr7	1675963	1.59832	0.0675439		Chr8	1698721	1.62003	0.124183		Chr9	899955	0.858264	0.116356		Chr10	948669	0.904721	0.149351
Chr1	2014325	1.92101	0.0418605		Chr2	2360439	2.25109	0.097996		Chr3	2664342	2.54091	0.0541237		Chr4	1225882	1.16909	0		Chr5	1988396	1.89628	0.116959		Chr6	1264948	1.20635	0.0410427		Chr7	1676130	1.59848	0.137556		Chr8	1698730	1.62004	0.113333		Chr9	899960	0.858269	0.122393		Chr10	950916	0.906864	0.111111
Chr1	2014380	1.92106	0.147059		Chr2	2361347	2.25196	0.0840787		Chr3	2666770	2.54323	0.0673363		Chr4	1226200	1.1694	0.0336538		Chr5	2002809	1.91003	0.152381		Chr6	1265257	1.20664	0.0352304		Chr7	1676146	1.5985	0.156522		Chr8	1746786	1.66586	0.1612		Chr9	900031	0.858336	0.117391		Chr10	954634	0.91041	0.143695
Chr1	2018106	1.92462	0.139848		Chr2	2361964	2.25254	0.141509		Chr3	2666779	2.54324	0.0204613		Chr4	1228117	1.17122	0.173077		Chr5	2004962	1.91208	0.1		Chr6	1284512	1.22501	0.0412184		Chr7	1676156	1.59851	0.207921		Chr8	1755968	1.67462	0.19403		Chr9	902531	0.860721	0.232558		Chr10	954639	0.910415	0.162069
Chr1	2024292	1.93052	0.0984195		Chr2	2361987	2.25257	0.141414		Chr3	2666782	2.54324	0.0194805		Chr4	1230488	1.17348	0.165517		Chr5	2005437	1.91253	0.105882		Chr6	1284613	1.2251	0.0173286		Chr7	1676880	1.5992	0.0193478		Chr8	1796060	1.71286	0.2		Chr9	902533	0.860723	0.232558		Chr10	954655	0.91043	0.523077
Chr1	2044982	1.95025	0.131148		Chr2	2361997	2.25258	0.131868		Chr3	2666837	2.54329	0.0368852		Chr4	1246832	1.18907	0.307018		Chr5	2011241	1.91807	0.211382		Chr6	1284819	1.2253	0.0318359		Chr7	1676929	1.59924	0.11985		Chr8	1840969	1.75568	0.166667		Chr9	902535	0.860724	0.217391		Chr10	954674	0.910448	0.488889
Chr1	2048979	1.95406	0.0451284		Chr2	2362004	2.25258	0.141304		Chr3	2672575	2.54877	0.119048		Chr4	1275749	1.21665	0.109398		Chr5	2014848	1.92151	0.17619		Chr6	1284887	1.22536	0.201774		Chr7	1676965	1.59928	0.195032		Chr8	1841036	1.75575	0.107189		Chr9	921955	0.879245	0.0978261		Chr10	954686	0.91046	0.52
Chr1	2078204	1.98193	0.111111		Chr2	2362010	2.25259	0.142857		Chr3	2690915	2.56626	0.112342		Chr4	1275770	1.21667	0.0931208		Chr5	2028119	1.93417	0.433333		Chr6	1284909	1.22538	0.310078		Chr7	1676971	1.59928	0.0822767		Chr8	1845788	1.76028	0.115702		Chr9	935690	0.892344	0.202139		Chr10	955948	0.911663	0.222222
Chr1	2078206	1.98193	0.097619		Chr2	2362031	2.25261	0.166667		Chr3	2690955	2.56629	0.121285		Chr4	1275982	1.21687	0.13		Chr5	2028129	1.93417	0.5		Chr6	1284910	1.22539	0.137097		Chr7	1676976	1.59929	0.23505		Chr8	1848691	1.76305	0.000849618		Chr9	936809	0.893411	0.203704		Chr10	956078	0.911787	0.0837321
Chr1	2085690	1.98907	0.115385		Chr2	2362033	2.25261	0.139241		Chr3	2751764	2.62429	0.293333		Chr4	1295074	1.23508	0.5		Chr5	2034090	1.93986	0.206186		Chr6	1284974	1.22545	0.0683705		Chr7	1682368	1.60443	0.166292		Chr8	1848754	1.76311	0.0322401		Chr9	936812	0.893414	0.231132		Chr10	956260	0.911961	0.120443
Chr1	2087825	1.99111	0.114583		Chr2	2363283	2.2538	0.326087		Chr3	2755424	2.62778	0.095866		Chr4	1296931	1.23685	0.0957447		Chr5	2038470	1.94404	0.103261		Chr6	1285012	1.22548	0.00386869		Chr7	1696250	1.61767	0.195946		Chr8	1849141	1.76348	0.0203947		Chr9	936819	0.89342	0.151042		Chr10	971032	0.926048	0.178891
Chr1	2097227	2.00007	0.129412		Chr2	2363286	2.25381	0.290917		Chr3	2769683	2.64138	0.178571		Chr4	1315347	1.25441	0.0109364		Chr5	2118676	2.02053	0.12		Chr6	1285951	1.22638	0.0722016		Chr7	1699843	1.6211	0.145309		Chr8	1849196	1.76353	0.031346		Chr9	976659	0.931415	0.117647		Chr10	971704	0.926689	0.103397
Chr1	2097229	2.00007	0.119048		Chr2	2367422	2.25775	0.179487		Chr3	2788405	2.65923	0.0474465		Chr4	1318124	1.25706	0.181612		Chr5	2129474	2.03082	0.172414		Chr6	1305656	1.24517	0.0319876		Chr7	1704612	1.62564	0.16		Chr8	1849259	1.76359	0.0133019		Chr9	985835	0.940166	0.131507		Chr10	1001136	0.954758	0.380952
Chr1	2097230	2.00007	0.104651		Chr2	2409609	2.29798	0.111111		Chr3	2791622	2.6623	0.149758		Chr4	1440960	1.37421	0.111517		Chr5	2129488	2.03084	0.169492		Chr6	1306147	1.24564	0.121343		Chr7	1712188	1.63287	0.18		Chr8	1850463	1.76474	0.00811765		Chr9	1009709	0.962934	0.114943		Chr10	1083522	1.03333	0.0955975
Chr1	2102992	2.00557	0.188679		Chr2	2426876	2.31445	0.0961538		Chr3	2831463	2.70029	0.21519		Chr4	1440988	1.37423	0.0454545		Chr5	2129489	2.03084	0.169492		Chr6	1306154	1.24565	0.0565401		Chr7	1733519	1.65321	0.394089		Chr8	1850536	1.76481	0.0354845		Chr9	1021714	0.974382	0.15		Chr10	1089048	1.0386	0.102564
Chr1	2102993	2.00557	0.188679		Chr2	2431064	2.31844	0.333333		Chr3	2831479	2.70031	0.206522		Chr4	1461458	1.39375	0.0404107		Chr5	2129534	2.03088	0.140845		Chr6	1307957	1.24736	0.017866		Chr7	1735422	1.65503	0.206536		Chr8	1850692	1.76496	0.0450563		Chr9	1022772	0.975391	0.166667		Chr10	1107259	1.05596	0.25
Chr1	2131032	2.03231	0.166667		Chr2	2465038	2.35084	0.0517986		Chr3	2831522	2.70035	0.188679		Chr4	1461468	1.39376	0.0298692		Chr5	2130616	2.03191	0.5		Chr6	1307984	1.24739	0.0582235		Chr7	1735447	1.65505	0.13913		Chr8	1850697	1.76496	0.00439521		Chr9	1035227	0.987269	0.0957132		Chr10	1132180	1.07973	0.0305556
Chr1	2207674	2.1054	0.12		Chr2	2468116	2.35378	0.0637931		Chr3	2863546	2.73089	0.15625		Chr4	1542735	1.47127	0.265753		Chr5	2139193	2.04009	0.0714286		Chr6	1308068	1.24747	0.196914		Chr7	1735492	1.65509	0.0350877		Chr8	1850954	1.76521	0.0376882		Chr9	1035234	0.987276	0.0970833		Chr10	1135154	1.08257	0.126374
Chr1	2208721	2.1064	0.135135		Chr2	2468142	2.3538	0.0416667		Chr3	2947567	2.81102	0.235524		Chr4	1543645	1.47213	0.0762755		Chr5	2207513	2.10525	0.106667		Chr6	1308080	1.24748	0.167606		Chr7	1735501	1.6551	0.0349835		Chr8	1870443	1.78379	0.160373		Chr9	1035452	0.987484	0.0306291		Chr10	1167374	1.11329	0.160714
Chr1	2213678	2.11113	0.154023		Chr2	2468316	2.35397	0.152381		Chr3	2957955	2.82093	0.0706553		Chr4	1543818	1.4723	0.202086		Chr5	2207532	2.10527	0.196078		Chr6	1308086	1.24749	0.174265		Chr7	1735512	1.65511	0.151515		Chr8	1870447	1.7838	0.159091		Chr9	1035977	0.987985	0.0501672		Chr10	1171690	1.11741	0.15398
Chr1	2228741	2.12549	0.100655		Chr2	2468317	2.35397	0.118401		Chr3	2968529	2.83101	0.16		Chr4	1543822	1.4723	0.202086		Chr5	2214509	2.11192	0.0944882		Chr6	1308134	1.24753	0.141791		Chr7	1735771	1.65536	0.153989		Chr8	1870456	1.78381	0.144874		Chr9	1036420	0.988407	0.0400095		Chr10	1171706	1.11743	0.168607
Chr1	2258114	2.15351	0.137468		Chr2	2468561	2.3542	0.187688		Chr3	2969727	2.83215	0.154971		Chr4	1543828	1.47231	0.161804		Chr5	2247110	2.14301	0.130435		Chr6	1308137	1.24754	0.225564		Chr7	1736573	1.65613	0.141304		Chr8	1870518	1.78386	0.0406824		Chr9	1036508	0.988491	0.0182648		Chr10	1171762	1.11748	0.23913
Chr1	2261639	2.15687	0.183333		Chr2	2468562	2.3542	0.178679		Chr3	2969760	2.83218	0.0997191		Chr4	1543829	1.47231	0.242706		Chr5	2257272	2.1527	0.138807		Chr6	1312054	1.25127	0.110238		Chr7	1737724	1.65722	0.148077		Chr8	1871644	1.78494	0.176075		Chr9	1054353	1.00551	0.222222		Chr10	1172322	1.11801	0.137931
Chr1	2274991	2.1696	0.126582		Chr2	2468572	2.35421	0.188938		Chr3	2976046	2.83818	0.117877		Chr4	1543842	1.47232	0.208223		Chr5	2280271	2.17464	0.140845		Chr6	1312402	1.2516	0.0429752		Chr7	1737727	1.65723	0.148077		Chr8	1881242	1.79409	0.235714		Chr9	1054499	1.00565	0.232877		Chr10	1172728	1.1184	0.12
Chr1	2276862	2.17138	0.176961		Chr2	2468574	2.35422	0.17807		Chr3	2979952	2.8419	0.154701		Chr4	1543879	1.47236	0.364742		Chr5	2280282	2.17465	0.0753247		Chr6	1312411	1.25161	0.0168734		Chr7	1737763	1.65726	0.186191		Chr8	1941891	1.85193	0.0102386		Chr9	1075664	1.02583	0.162791		Chr10	1172750	1.11842	0.19403
Chr1	2279174	2.17359	0.108108		Chr2	2468575	2.35422	0.184783		Chr3	2994100	2.8554	0.146067		Chr4	1544475	1.47293	0.153846		Chr5	2303488	2.19678	0.254472		Chr6	1312483	1.25168	0.034723		Chr7	1737769	1.65727	0.175439		Chr8	1942033	1.85207	0.0640855		Chr9	1080534	1.03048	0.0557554		Chr10	1173063	1.11872	0.119565
Chr1	2313328	2.20616	0.0509259		Chr2	2468583	2.35422	0.212544		Chr3	3002400	2.86331	0.171429		Chr4	1548521	1.47678	0.118644		Chr5	2306011	2.19918	0.106667		Chr6	1312582	1.25178	0.0512361		Chr7	1737823	1.65732	0.134109		Chr8	1942779	1.85278	0.0354352		Chr9	1090293	1.03978	0.102041		Chr10	1173975	1.11959	0.164706
Chr1	2316271	2.20897	0.104167		Chr2	2468588	2.35423	0.161683		Chr3	3029331	2.889	0.0126812		Chr4	1549322	1.47755	0.118182		Chr5	2306013	2.19919	0.141026		Chr6	1312828	1.25201	0.125		Chr7	1737848	1.65734	0.0172065		Chr8	1942796	1.85279	0.0399679		Chr9	1118945	1.06711	0.166667		Chr10	1203029	1.1473	0.188216
Chr1	2320616	2.21311	0.151923		Chr2	2474934	2.36028	0.219269		Chr3	3029441	2.8891	0.0325558		Chr4	1549981	1.47818	0.155294		Chr5	2324079	2.21641	0.0714976		Chr6	1313252	1.25241	0.163043		Chr7	1737849	1.65734	0.0172065		Chr8	1942797	1.8528	0.0279014		Chr9	1134756	1.08219	0.000677048		Chr10	1203387	1.14764	0.0555556
Chr1	2321624	2.21407	0.0885417		Chr2	2474948	2.36029	0.188811		Chr3	3030443	2.89006	0.0734357		Chr4	1550008	1.4782	0.139517		Chr5	2324189	2.21652	0.18		Chr6	1313263	1.25243	0.166667		Chr7	1738074	1.65756	0.206612		Chr8	1942858	1.85285	0.0866082		Chr9	1134782	1.08221	0.0137879		Chr10	1207596	1.15165	0.276316
Chr1	2321640	2.21409	0.177419		Chr2	2526502	2.40946	0.267857		Chr3	3030696	2.8903	0.0214286		Chr4	1551663	1.47978	0.213262		Chr5	2324237	2.21657	0.0541291		Chr6	1313275	1.25244	0.16129		Chr7	1738081	1.65756	0.194444		Chr8	1942932	1.85292	0.0770182		Chr9	1137867	1.08515	0.201504		Chr10	1210958	1.15486	0.0523077
Chr1	2353507	2.24448	0.16936		Chr2	2526527	2.40948	0.241935		Chr3	3031488	2.89105	0.0702798		Chr4	1551670	1.47979	0.192029		Chr5	2341716	2.23323	0.145161		Chr6	1313283	1.25244	0.164835		Chr7	1739684	1.65909	0.194699		Chr8	1967078	1.87595	0.0489642		Chr9	1137868	1.08516	0.205927		Chr10	1212081	1.15593	0.163265
Chr1	2368965	2.25922	0.0961538		Chr2	2531584	2.41431	0.0341615		Chr3	3031659	2.89122	0.0607857		Chr4	1551687	1.4798	0.0964706		Chr5	2360097	2.25076	0.0614035		Chr6	1313309	1.25247	0.183099		Chr7	1739701	1.65911	0.198214		Chr8	1972391	1.88102	0.00245098		Chr9	1153167	1.09975	0.208333		Chr10	1247777	1.18997	0.171739
Chr1	2368967	2.25922	0.0480769		Chr2	2531796	2.41451	0.188235		Chr3	3032308	2.89183	0.100877		Chr4	1551716	1.47983	0.140092		Chr5	2371481	2.26162	0.148577		Chr6	1313317	1.25248	0.185714		Chr7	1739884	1.65928	0.187166		Chr8	1980791	1.88903	0.1106		Chr9	1158038	1.10439	0.061008		Chr10	1252926	1.19488	0.0550351
Chr1	2382358	2.27199	0.164179		Chr2	2532531	2.41521	0.100899		Chr3	3032376	2.8919	0.109304		Chr4	1551722	1.47984	0.154124		Chr5	2400070	2.28889	0.167698		Chr6	1313350	1.25251	0.115686		Chr7	1767776	1.68588	0.0680908		Chr8	1981064	1.88929	0.00712766		Chr9	1165010	1.11104	0.107527		Chr10	1253190	1.19514	0.0561545
Chr1	2397193	2.28614	0.231169		Chr2	2537033	2.4195	0.234568		Chr3	3032404	2.89193	0.0249017		Chr4	1552013	1.48011	0.0497137		Chr5	2408166	2.29661	0.0583491		Chr6	1321105	1.2599	0.0621804		Chr7	1767777	1.68588	0.0774366		Chr8	1982165	1.89034	0.0204082		Chr9	1170620	1.11639	0.142857		Chr10	1253556	1.19548	0.050417
Chr1	2403618	2.29227	0.0882527		Chr2	2537043	2.41951	0.22619		Chr3	3032454	2.89197	0.0939597		Chr4	1552046	1.48015	0.0114044		Chr5	2410667	2.29899	0.0743525		Chr6	1321124	1.25992	0.0249889		Chr7	1786496	1.70374	0.241148		Chr8	1986303	1.89429	0.252747		Chr9	1175801	1.12133	0.0961538		Chr10	1255762	1.19759	0.611765
Chr1	2427498	2.31504	0.226415		Chr2	2541567	2.42383	0.164384		Chr3	3042116	2.90119	0.212605		Chr4	1552169	1.48026	0.0341737		Chr5	2415320	2.30343	0.154175		Chr6	1321160	1.25996	0.030658		Chr7	1786497	1.70374	0.240812		Chr8	2011088	1.91792	0.203846		Chr9	1176139	1.12165	0.139495		Chr10	1259973	1.2016	0.070382
Chr1	2476601	2.36187	0.555556		Chr2	2541568	2.42383	0.162162		Chr3	3087963	2.94491	0.152174		Chr4	1553369	1.48141	0.128707		Chr5	2415383	2.30349	0.105413		Chr6	1321176	1.25997	0.167949		Chr7	1788925	1.70605	0.24359		Chr8	2011089	1.91792	0.204545		Chr9	1176427	1.12193	0.188025		Chr10	1259977	1.20161	0.104286
Chr1	2542080	2.42432	0.0244782		Chr2	2549568	2.43146	0.00759346		Chr3	3088697	2.94561	0.225683		Chr4	1557064	1.48493	0.0612911		Chr5	2415394	2.3035	0.0411664		Chr6	1321179	1.25997	0.112635		Chr7	1817780	1.73357	0.125		Chr8	2015234	1.92188	0.142857		Chr9	1177003	1.12248	0.145283		Chr10	1260238	1.20186	0.203254
Chr1	2542086	2.42432	0.0323276		Chr2	2565173	2.44634	0.0727156		Chr3	3110501	2.9664	0.173042		Chr4	1557164	1.48503	0.0238698		Chr5	2415397	2.3035	0.0411664		Chr6	1321390	1.26018	0.0589838		Chr7	1817869	1.73365	0.0901598		Chr8	2061294	1.9658	0.18617		Chr9	1177010	1.12248	0.170904		Chr10	1260243	1.20186	0.223843
Chr1	2542112	2.42435	0.0678295		Chr2	2565316	2.44648	0.0804348		Chr3	3110502	2.96641	0.205273		Chr4	1557298	1.48516	0.00984157		Chr5	2415425	2.30353	0.020757		Chr6	1321476	1.26026	0.0906907		Chr7	1842965	1.75759	0.0530233		Chr8	2071965	1.97598	0.070068		Chr9	1177049	1.12252	0.219048		Chr10	1260431	1.20204	0.216749
Chr1	2542118	2.42435	0.0805636		Chr2	2567684	2.44873	0.167702		Chr3	3110503	2.96641	0.159521		Chr4	1557299	1.48516	0.0113032		Chr5	2415563	2.30366	0.00785928		Chr6	1321485	1.26027	0.101684		Chr7	1849478	1.7638	0.170732		Chr8	2071997	1.97601	0.0450169		Chr9	1177118	1.12259	0.181818		Chr10	1260443	1.20205	0.129644
Chr1	2542343	2.42457	0.0844534		Chr2	2567752	2.4488	0.156069		Chr3	3117176	2.97277	0.22192		Chr4	1571243	1.49845	0.222222		Chr5	2415615	2.30371	0.0342067		Chr6	1321488	1.26027	0.0942623		Chr7	1856699	1.77069	0.137255		Chr8	2072005	1.97602	0.0738916		Chr9	1193762	1.13846	0.0259009		Chr10	1260452	1.20206	0.136422
Chr1	2542543	2.42476	0.0873127		Chr2	2567800	2.44884	0.133333		Chr3	3117177	2.97277	0.22192		Chr4	1571251	1.49846	0.222222		Chr5	2435166	2.32236	0.168831		Chr6	1321569	1.26035	0.0641044		Chr7	1868400	1.78185	0.107143		Chr8	2076941	1.98073	0.0909938		Chr9	1193766	1.13846	0.0306047		Chr10	1262332	1.20385	0.0769391
Chr1	2542683	2.42489	0.126526		Chr2	2567802	2.44885	0.126667		Chr3	3117180	2.97277	0.204221		Chr4	1571280	1.49849	0.333333		Chr5	2489297	2.37398	0.120455		Chr6	1321571	1.26035	0.0626076		Chr7	1882914	1.79569	0.116208		Chr8	2078060	1.98179	0.0972222		Chr9	1209661	1.15362	0.186508		Chr10	1262353	1.20387	0.079566
Chr1	2542684	2.42489	0.132167		Chr2	2569772	2.45073	0.0992672		Chr3	3117182	2.97278	0.194406		Chr4	1571301	1.49851	0.333333		Chr5	2489314	2.37399	0.180503		Chr6	1407618	1.34241	0.118421		Chr7	1883114	1.79588	0.0177215		Chr8	2105901	2.00834	0.0497427		Chr9	1218602	1.16215	0.0618182		Chr10	1262414	1.20393	0.116246
Chr1	2542694	2.4249	0.106632		Chr2	2569793	2.45075	0.115424		Chr3	3131800	2.98672	0.281923		Chr4	1607653	1.53318	0.475		Chr5	2489341	2.37402	0.12619		Chr6	1409744	1.34444	0.130037		Chr7	1885172	1.79784	0.09375		Chr8	2142920	2.04365	0.298246		Chr9	1265141	1.20653	0.107928		Chr10	1262485	1.204	0.241148
Chr1	2542762	2.42497	0.0313063		Chr2	2577827	2.45841	0.0909091		Chr3	3132921	2.98779	0.300345		Chr4	1607677	1.5332	0.523649		Chr5	2506279	2.39017	0.108772		Chr6	1410972	1.34561	0.103774		Chr7	1885182	1.79785	0.078125		Chr8	2142965	2.04369	0.230769		Chr9	1318218	1.25715	0.232959		Chr10	1265285	1.20667	0.0813725
Chr1	2542787	2.42499	0.0287765		Chr2	2577836	2.45842	0.0933333		Chr3	3148766	3.0029	0.0713404		Chr4	1623795	1.54857	0.138889		Chr5	2531569	2.41429	0.0400641		Chr6	1419480	1.35372	0.333333		Chr7	1887727	1.80028	0.011583		Chr8	2192892	2.0913	0.0058855		Chr9	1318860	1.25776	0.12094		Chr10	1265453	1.20683	0.205479
Chr1	2573602	2.45438	0.150943		Chr2	2577846	2.45843	0.0933333		Chr3	3148918	3.00304	0.0666667		Chr4	1623805	1.54858	0.170635		Chr5	2563726	2.44496	0.125		Chr6	1432785	1.36641	0.167986		Chr7	1898497	1.81055	0.0506849		Chr8	2197119	2.09534	0.267606		Chr9	1318863	1.25777	0.141667		Chr10	1265483	1.20686	0.0689076
Chr1	2573605	2.45438	0.12963		Chr2	2577876	2.45845	0.103896		Chr3	3174659	3.02759	0.104348		Chr4	1624049	1.54881	0.0820513		Chr5	2578669	2.45921	0.218182		Chr6	1434269	1.36783	0.259029		Chr7	1932781	1.84324	0.110379		Chr8	2197123	2.09534	0.263889		Chr9	1333048	1.27129	0.192308		Chr10	1265795	1.20716	0.005
Chr1	2580686	2.46113	0.111835		Chr2	2578052	2.45862	0.12963		Chr3	3182563	3.03513	0.45		Chr4	1624063	1.54883	0.124402		Chr5	2579881	2.46037	0.11215		Chr6	1454580	1.3872	0.11215		Chr7	1933496	1.84393	0.0789474		Chr8	2217896	2.11515	0.228		Chr9	1334011	1.27221	0.143836		Chr10	1265813	1.20717	0.100855
Chr1	2594094	2.47392	0.121212		Chr2	2578145	2.45871	0.119266		Chr3	3182564	3.03513	0.45		Chr4	1624210	1.54897	0.142105		Chr5	2579882	2.46037	0.00372671		Chr6	1455409	1.38799	0.0728629		Chr7	1933516	1.84394	0.0369599		Chr8	2226239	2.12311	0.311556		Chr9	1334075	1.27227	0.123457		Chr10	1265825	1.20718	0.140345
Chr1	2607537	2.48674	0.0637255		Chr2	2578881	2.45941	0.103774		Chr3	3183932	3.03643	0.209677		Chr4	1624218	1.54897	0.169492		Chr5	2580204	2.46067	0.130526		Chr6	1455722	1.38828	0.13		Chr7	1934664	1.84504	0.0222222		Chr8	2226241	2.12311	0.320552		Chr9	1334078	1.27228	0.13125		Chr10	1273147	1.21417	0.135424
Chr1	2632404	2.51046	0.0898876		Chr2	2581178	2.4616	0.035309		Chr3	3183945	3.03645	0.380952		Chr4	1624268	1.54902	0.0608844		Chr5	2603364	2.48276	0.219048		Chr6	1455724	1.38829	0.111111		Chr7	1967036	1.87591	0.189873		Chr8	2228965	2.12571	0.0470779		Chr9	1334087	1.27228	0.117284		Chr10	1277106	1.21794	0.136209
Chr1	2638490	2.51626	0.186047		Chr2	2582681	2.46304	0.0757975		Chr3	3209050	3.06039	0.126437		Chr4	1624278	1.54903	0.117647		Chr5	2603372	2.48277	0.221198		Chr6	1482027	1.41337	0.187097		Chr7	1981733	1.88993	0.183957		Chr8	2237655	2.13399	0.15		Chr9	1334294	1.27248	0.0742604		Chr10	1277107	1.21794	0.121212
Chr1	2638652	2.51641	0.238532		Chr2	2583382	2.46371	0.118513		Chr3	3276415	3.12463	0.114754		Chr4	1624772	1.5495	0.0272843		Chr5	2610323	2.4894	0.0193548		Chr6	1490392	1.42135	0.163934		Chr7	1994494	1.9021	0.5		Chr8	2247860	2.14373	0.0868545		Chr9	1334330	1.27252	0.0366764		Chr10	1277126	1.21796	0.149433
Chr1	2638693	2.51645	0.179104		Chr2	2583403	2.46373	0.115758		Chr3	3276417	3.12463	0.163934		Chr4	1625162	1.54988	0.000901979		Chr5	2621122	2.4997	0.100379		Chr6	1502668	1.43306	0.18315		Chr7	2018700	1.92518	0.104167		Chr8	2248667	2.1445	0.176245		Chr9	1349014	1.28652	0.333333		Chr10	1281610	1.22224	0.0911348
Chr1	2643078	2.52064	0.0864055		Chr2	2609712	2.48882	0.0815217		Chr3	3286700	3.13444	0.0715385		Chr4	1625165	1.54988	0.0401161		Chr5	2635710	2.51361	0.190909		Chr6	1510264	1.4403	0.192105		Chr7	2079843	1.98349	0.0706561		Chr8	2249306	2.14511	0.0536364		Chr9	1349031	1.28654	0.338028		Chr10	1281703	1.22233	0.146664
Chr1	2656739	2.53366	0.0860149		Chr2	2618778	2.49746	0.0756941		Chr3	3289615	3.13722	0.480769		Chr4	1628657	1.55321	0.045098		Chr5	2635738	2.51364	0.210084		Chr6	1510548	1.44057	0.0863378		Chr7	2079844	1.98349	0.0673684		Chr8	2249326	2.14512	0.0150502		Chr9	1360601	1.29757	0.113208		Chr10	1287970	1.2283	0.157321
Chr1	2664749	2.5413	0.199023		Chr2	2621333	2.4999	0.152333		Chr3	3296673	3.14395	0.125365		Chr4	1697146	1.61852	0.0701299		Chr5	2635763	2.51366	0.162393		Chr6	1510553	1.44058	0.138211		Chr7	2079846	1.9835	0.116883		Chr8	2250190	2.14595	0.12		Chr9	1368528	1.30513	0.222973		Chr10	1291356	1.23153	0.138889
Chr1	2664751	2.5413	0.199023		Chr2	2621342	2.49991	0.115896		Chr3	3297252	3.1445	0.0686642		Chr4	1730665	1.65049	0.065375		Chr5	2673827	2.54996	0.165138		Chr6	1510556	1.44058	0.138211		Chr7	2097294	2.00014	0.178744		Chr8	2251635	2.14733	0.12		Chr9	1368534	1.30514	0.222973		Chr10	1298914	1.23874	0.121095
Chr1	2664752	2.54131	0.18315		Chr2	2621369	2.49993	0.176097		Chr3	3298124	3.14534	0.0594805		Chr4	1730890	1.65071	0.0184852		Chr5	2679505	2.55538	0.482057		Chr6	1510562	1.44058	0.137097		Chr7	2108106	2.01045	0.105925		Chr8	2307248	2.20036	0.196055		Chr9	1368537	1.30514	0.22		Chr10	1301558	1.24126	0.402174
Chr1	2667442	2.54387	0.0401361		Chr2	2622353	2.50087	0.0857143		Chr3	3298175	3.14538	0.05		Chr4	1749385	1.66834	0.0324074		Chr5	2680230	2.55607	0.0793832		Chr6	1520967	1.45051	0.0592437		Chr7	2181493	2.08043	0.0955882		Chr8	2314298	2.20709	0.0825036		Chr9	1379856	1.31593	0.0211494		Chr10	1328610	1.26706	0.0917976
Chr1	2667656	2.54408	0.154645		Chr2	2637821	2.51562	0.0723112		Chr3	3298429	3.14563	0.0294433		Chr4	1749422	1.66838	0.00297392		Chr5	2680400	2.55623	0.0475812		Chr6	1552466	1.48055	0.139535		Chr7	2268415	2.16333	0.0714286		Chr8	2323542	2.2159	0.123596		Chr9	1381414	1.31742	0.170213		Chr10	1328611	1.26706	0.0141088
Chr1	2672367	2.54857	0.229858		Chr2	2638453	2.51622	0.233254		Chr3	3298444	3.14564	0.0148785		Chr4	1749454	1.66841	0.0288629		Chr5	2680467	2.55629	0.0647461		Chr6	1568381	1.49572	0.151515		Chr7	2269167	2.16405	0.114286		Chr8	2323543	2.2159	0.103448		Chr9	1382487	1.31844	0.223297		Chr10	1328645	1.26709	0.0686335
Chr1	2672433	2.54863	0.198834		Chr2	2646164	2.52358	0.115774		Chr3	3298471	3.14567	0.00619285		Chr4	1749559	1.66851	0.0119519		Chr5	2680502	2.55633	0.0627215		Chr6	1569548	1.49684	0.156797		Chr7	2269300	2.16417	0.131034		Chr8	2333478	2.22538	0.0889968		Chr9	1382703	1.31865	0.0220274		Chr10	1329092	1.26752	0.113475
Chr1	2672717	2.5489	0.102732		Chr2	2664386	2.54096	0.152542		Chr3	3298473	3.14567	0.0323982		Chr4	1749786	1.66873	0.09241		Chr5	2680520	2.55634	0.0911175		Chr6	1577931	1.50483	0.111111		Chr7	2269379	2.16425	0.0375357		Chr8	2355599	2.24647	0.15812		Chr9	1383441	1.31935	0.13174		Chr10	1329307	1.26773	0.086603
Chr1	2673519	2.54967	0.198276		Chr2	2675395	2.55146	0.12		Chr3	3298687	3.14587	0.0223873		Chr4	1749836	1.66877	0.117771		Chr5	2680541	2.55636	0.0650841		Chr6	1579652	1.50647	0.0305907		Chr7	2269671	2.16453	0.134497		Chr8	2369340	2.25958	0.169492		Chr9	1383451	1.31936	0.164192		Chr10	1329443	1.26786	0.184211
Chr1	2675210	2.55128	0.0871518		Chr2	2675396	2.55146	0.118919		Chr3	3298710	3.1459	0.0234861		Chr4	1749955	1.66889	0.00873785		Chr5	2680695	2.55651	0.0598515		Chr6	1579916	1.50673	0.101648		Chr7	2273814	2.16848	0.185328		Chr8	2431349	2.31872	0.363636		Chr9	1383464	1.31937	0.156548		Chr10	1330346	1.26872	0.186813
Chr1	2682130	2.55788	0.136364		Chr2	2678088	2.55402	0.126761		Chr3	3298781	3.14596	0.0343137		Chr4	1750427	1.66934	0.0241465		Chr5	2681441	2.55722	0.114885		Chr6	1590213	1.51655	0.184762		Chr7	2278830	2.17326	0.106383		Chr8	2431352	2.31872	0.372093		Chr9	1383466	1.31938	0.202151		Chr10	1330367	1.26874	0.126344
Chr1	2693441	2.56867	0.06		Chr2	2681474	2.55725	0.143916		Chr3	3299021	3.14619	0.0937951		Chr4	1764961	1.6832	0.25		Chr5	2685286	2.56089	0.17446		Chr6	1630376	1.55485	0.144737		Chr7	2284497	2.17867	0.25		Chr8	2431370	2.31874	0.369565		Chr9	1383718	1.31962	0.121212		Chr10	1330939	1.26928	0.0799785
Chr1	2710764	2.58519	0.232877		Chr2	2681489	2.55727	0.0943284		Chr3	3300537	3.14764	0.0158136		Chr4	1768972	1.68702	0.146341		Chr5	2723158	2.59701	0.114545		Chr6	1634458	1.55874	0.0714286		Chr7	2288436	2.18242	0.0861635		Chr8	2431373	2.31874	0.369565		Chr9	1384561	1.32042	0.0457875		Chr10	1330966	1.26931	0.0881579
Chr1	2718595	2.59265	0.11039		Chr2	2681494	2.55727	0.162879		Chr3	3303550	3.15051	0.00105263		Chr4	1795946	1.71275	0.109837		Chr5	2741799	2.61478	0.155556		Chr6	1634555	1.55883	0.107666		Chr7	2295645	2.1893	0.125		Chr8	2431374	2.31874	0.391304		Chr9	1384817	1.32066	0.0345622		Chr10	1330967	1.26931	0.0954026
Chr1	2720518	2.59449	0.335065		Chr2	2681495	2.55727	0.162879		Chr3	3303558	3.15052	0.0142081		Chr4	1795947	1.71275	0.109837		Chr5	2745956	2.61875	0.127273		Chr6	1634843	1.55911	0.16		Chr7	2299532	2.193	0.15488		Chr8	2431379	2.31874	0.346939		Chr9	1386459	1.32223	0.0923077		Chr10	1331030	1.26937	0.0424256
Chr1	2730977	2.60446	0.333333		Chr2	2681512	2.55729	0.110236		Chr3	3303584	3.15054	0.0807018		Chr4	1796373	1.71315	0.0277778		Chr5	2804331	2.67442	0.114583		Chr6	1645170	1.56896	0.097973		Chr7	2310058	2.20304	0.118644		Chr8	2431397	2.31876	0.24		Chr9	1390517	1.3261	0.35		Chr10	1331061	1.2694	0.037436
Chr1	2734245	2.60758	0.0232301		Chr2	2722827	2.59669	0.117021		Chr3	3308137	3.15489	0.0454036		Chr4	1796781	1.71354	0.118881		Chr5	2830863	2.69972	0.0837838		Chr6	1662898	1.58586	0.0885417		Chr7	2333832	2.22572	0.12782		Chr8	2431429	2.31879	0.18		Chr9	1390523	1.32611	0.287263		Chr10	1331065	1.2694	0.0434655
Chr1	2734941	2.60824	0.231969		Chr2	2771152	2.64278	0.205714		Chr3	3308140	3.15489	0.0245391		Chr4	1798855	1.71552	0.0658508		Chr5	2834005	2.70272	0.134021		Chr6	1662912	1.58588	0.0848416		Chr7	2340133	2.23172	0.15		Chr8	2431446	2.31881	0.137255		Chr9	1390866	1.32643	0.0544696		Chr10	1331185	1.26952	0.0669591
Chr1	2736053	2.6093	0.168596		Chr2	2776009	2.64741	0.161465		Chr3	3308170	3.15492	0.0259098		Chr4	1799172	1.71582	0.145999		Chr5	2839204	2.70768	0.122655		Chr6	1683078	1.60511	0.159596		Chr7	2341635	2.23316	0.5		Chr8	2431509	2.31887	0.177419		Chr9	1397571	1.33283	0.150746		Chr10	1331230	1.26956	0.0266667
Chr1	2748167	2.62086	0.102362		Chr2	2800544	2.67081	0.305714		Chr3	3308174	3.15492	0.0710784		Chr4	1799539	1.71617	0.0823932		Chr5	2853034	2.72087	0.310897		Chr6	1683115	1.60514	0.176575		Chr7	2447286	2.33391	0.2		Chr8	2431512	2.31887	0.220339		Chr9	1397638	1.33289	0.105638		Chr10	1331234	1.26956	0.0229885
Chr1	2751657	2.62418	0.219697		Chr2	2834793	2.70347	0.307692		Chr3	3314852	3.16129	0.111111		Chr4	1799682	1.71631	0.0409786		Chr5	2858259	2.72585	0.181355		Chr6	1683136	1.60516	0.186036		Chr7	2447362	2.33399	0.147436		Chr8	2442583	2.32943	0.10031		Chr9	1398198	1.33343	0.163649		Chr10	1333133	1.27137	0.193548
Chr1	2777616	2.64894	0.101266		Chr2	2842711	2.71102	0.151515		Chr3	3331720	3.17738	0.0945946		Chr4	1799688	1.71632	0.0484848		Chr5	2958834	2.82176	0.0312805		Chr6	1707559	1.62846	0.124924		Chr7	2447381	2.334	0.132178		Chr8	2455464	2.34171	0.0964819		Chr9	1398199	1.33343	0.165147		Chr10	1333140	1.27138	0.19697
Chr1	2782550	2.65365	0.0669118		Chr2	2842712	2.71102	0.222222		Chr3	3346244	3.19123	0.129032		Chr4	1799739	1.71636	0.071123		Chr5	2958841	2.82177	0.000442282		Chr6	1714001	1.6346	0.10556		Chr7	2447415	2.33404	0.116667		Chr8	2455643	2.34188	0.131579		Chr9	1398232	1.33346	0.0888889		Chr10	1353923	1.2912	0.0998464
Chr1	2797847	2.66823	0.126761		Chr2	2842713	2.71102	0.166667		Chr3	3359650	3.20401	0.148205		Chr4	1801175	1.71773	0.117204		Chr5	2958874	2.8218	0.0306513		Chr6	1714088	1.63468	0.115565		Chr7	2474494	2.35986	0.157895		Chr8	2466222	2.35197	0.0568182		Chr9	1398251	1.33348	0.0682504		Chr10	1353968	1.29124	0.0923521
Chr1	2799914	2.67021	0.00204082		Chr2	2842715	2.71102	0.25		Chr3	3366512	3.21056	0.184211		Chr4	1805840	1.72218	0.0703125		Chr5	2958935	2.82186	0.0273777		Chr6	1714123	1.63472	0.111665		Chr7	2474498	2.35987	0.184211		Chr8	2468411	2.35406	0.0798319		Chr9	1400131	1.33527	0.269112		Chr10	1354160	1.29143	0.0722807
Chr1	2800610	2.67087	0.215686		Chr2	2845090	2.71329	0.101449		Chr3	3366519	3.21056	0.2		Chr4	1805842	1.72219	0.0663462		Chr5	3029265	2.88893	0.0077193		Chr6	1714389	1.63497	0.375676		Chr7	2482195	2.36721	0.0486815		Chr8	2468591	2.35423	0.153153		Chr9	1400175	1.33531	0.196901		Chr10	1356850	1.29399	0.181763
Chr1	2803985	2.67409	0.174699		Chr2	2849394	2.71739	0.125		Chr3	3370278	3.21415	0.105263		Chr4	1805860	1.7222	0.0335682		Chr5	3051564	2.9102	0.0843254		Chr6	1714508	1.63508	0.0976471		Chr7	2516905	2.40031	0.141176		Chr8	2496692	2.38103	0.156433		Chr9	1400230	1.33536	0.27889		Chr10	1371617	1.30808	0.0951327
Chr1	2804220	2.67431	0.170054		Chr2	2888349	2.75454	0.111756		Chr3	3376054	3.21966	0.09375		Chr4	1813936	1.7299	0.197222		Chr5	3074369	2.93195	0.105263		Chr6	1714544	1.63512	0.0718576		Chr7	2561798	2.44312	0.0504863		Chr8	2517625	2.40099	0.0953159		Chr9	1400496	1.33562	0.0822981		Chr10	1375406	1.31169	0.0245357
Chr1	2807386	2.67733	0.157364		Chr2	2903613	2.7691	0.0964912		Chr3	3376068	3.21967	0.193548		Chr4	1815107	1.73102	0.595041		Chr5	3074370	2.93195	0.106667		Chr6	1714551	1.63512	0.0369249		Chr7	2562400	2.4437	0.164771		Chr8	2517630	2.401	0.106362		Chr9	1400537	1.33566	0.0929752		Chr10	1375673	1.31194	0.0429532
Chr1	2876676	2.74341	0.136842		Chr2	2962942	2.82568	0.102804		Chr3	3401312	3.24374	0.122502		Chr4	1872849	1.78609	0.174757		Chr5	3089001	2.9459	0.109091		Chr6	1714949	1.6355	0.115667		Chr7	2562860	2.44413	0.182796		Chr8	2517660	2.40103	0.0644885		Chr9	1400566	1.33568	0.100596		Chr10	1386353	1.32213	0.0631579
Chr1	2876677	2.74341	0.145833		Chr2	2962943	2.82568	0.101852		Chr3	3401376	3.2438	0.0842491		Chr4	1878419	1.7914	0.134615		Chr5	3095151	2.95177	0.015551		Chr6	1718517	1.63891	0.179104		Chr7	2563217	2.44447	0.0416667		Chr8	2517675	2.40104	0.0902335		Chr9	1400594	1.33571	0.125397		Chr10	1390653	1.32623	0.0963257
Chr1	2876678	2.74341	0.11828		Chr2	2989565	2.85107	0.240909		Chr3	3401420	3.24385	0.106193		Chr4	1878620	1.79159	0.111022		Chr5	3095389	2.95199	0.144872		Chr6	1718520	1.63891	0.140625		Chr7	2563218	2.44448	0.0416667		Chr8	2517688	2.40105	0.0607825		Chr9	1401376	1.33646	0.0961421		Chr10	1390660	1.32624	0.0842367
Chr1	2876679	2.74341	0.138298		Chr2	2991032	2.85247	0.135256		Chr3	3401453	3.24388	0.0748299		Chr4	1886068	1.79869	0.18		Chr5	3095503	2.9521	0.0793861		Chr6	1776768	1.69446	0.716667		Chr7	2563226	2.44448	0.107246		Chr8	2517705	2.40107	0.116625		Chr9	1401417	1.3365	0.110074		Chr10	1390668	1.32624	0.104103
Chr1	2893602	2.75955	0.0657692		Chr2	2991037	2.85248	0.166978		Chr3	3401454	3.24388	0.0821918		Chr4	1886084	1.79871	0.181818		Chr5	3095504	2.9521	0.0777736		Chr6	1776769	1.69446	0.685484		Chr7	2563334	2.44459	0.153618		Chr8	2517737	2.4011	0.130415		Chr9	1401443	1.33652	0.15		Chr10	1390672	1.32625	0.105316
Chr1	2897970	2.76372	0.114583		Chr2	2991766	2.85317	0.0861557		Chr3	3406498	3.24869	0.102999		Chr4	1886145	1.79877	0.160714		Chr5	3165245	3.01861	0.309859		Chr6	1790038	1.70711	0.0557598		Chr7	2563567	2.44481	0.190904		Chr8	2543594	2.42576	0.4		Chr9	1401445	1.33652	0.150714		Chr10	1390686	1.32626	0.151111
Chr1	2897973	2.76372	0.108696		Chr2	2992754	2.85411	0.171059		Chr3	3414720	3.25653	0.137255		Chr4	1886831	1.79942	0.124415		Chr5	3166706	3.02001	0.115512		Chr6	1887132	1.79971	0.226891		Chr7	2563724	2.44496	0.0661809		Chr8	2543601	2.42577	0.333333		Chr9	1401480	1.33656	0.151223		Chr10	1390699	1.32627	0.111806
Chr1	2899285	2.76497	0.0271416		Chr2	2992766	2.85412	0.189908		Chr3	3414721	3.25653	0.148148		Chr4	1886836	1.79943	0.103344		Chr5	3167543	3.0208	0.211765		Chr6	1911407	1.82286	0.0575843		Chr7	2573303	2.45409	0.0493451		Chr8	2543615	2.42578	0.4		Chr9	1401483	1.33656	0.142677		Chr10	1390712	1.32629	0.110631
Chr1	2908359	2.77363	0.253488		Chr2	2992777	2.85413	0.16135		Chr3	3435668	3.27651	0.122791		Chr4	1886888	1.79948	0.121904		Chr5	3167547	3.02081	0.208791		Chr6	1915363	1.82663	0.0890152		Chr7	2573580	2.45436	0.0636569		Chr8	2561395	2.44274	0.12684		Chr9	1401492	1.33657	0.201235		Chr10	1390754	1.32633	0.100737
Chr1	2935414	2.79943	0.0982143		Chr2	2992795	2.85415	0.180769		Chr3	3455179	3.29512	0.125		Chr4	1886930	1.79952	0.0953917		Chr5	3167671	3.02093	0.176471		Chr6	1915522	1.82678	0.0981935		Chr7	2574803	2.45552	0.0123616		Chr8	2563813	2.44504	0.249231		Chr9	1401673	1.33674	0.112101		Chr10	1391129	1.32668	0.0459259
Chr1	2935415	2.79943	0.174812		Chr2	3012976	2.8734	0.115495		Chr3	3490552	3.32885	0.0787285		Chr4	1889588	1.80205	0.175758		Chr5	3206172	3.05764	0.047994		Chr6	1915537	1.8268	0.131034		Chr7	2574899	2.45562	0.0690789		Chr8	2563820	2.44505	0.346154		Chr9	1401704	1.33677	0.144949		Chr10	1403706	1.33868	0.152778
Chr1	2935435	2.79945	0.136871		Chr2	3014856	2.87519	0.3		Chr3	3490562	3.32886	0.120805		Chr4	1897678	1.80977	0.10906		Chr5	3218146	3.06906	0.0619048		Chr6	1915823	1.82707	0.102169		Chr7	2584493	2.46476	0.17033		Chr8	2563930	2.44515	0.160633		Chr9	1402330	1.33737	0.15687		Chr10	1403802	1.33877	0.22619
Chr1	2935436	2.79945	0.139075		Chr2	3057296	2.91566	0.140845		Chr3	3490574	3.32887	0.135802		Chr4	1898266	1.81033	0.0243379		Chr5	3218314	3.06922	0.236748		Chr6	1915827	1.82708	0.0691978		Chr7	2584788	2.46505	0.179487		Chr8	2594193	2.47402	0.335821		Chr9	1409473	1.34418	0.00595238		Chr10	1404301	1.33925	0.204113
Chr1	2935444	2.79946	0.182331		Chr2	3071320	2.92904	0.116279		Chr3	3491133	3.3294	0.288136		Chr4	1898271	1.81033	0.0267794		Chr5	3237512	3.08753	0.12766		Chr6	1916924	1.82812	0.130769		Chr7	2584789	2.46505	0.175		Chr8	2594196	2.47402	0.355072		Chr9	1420955	1.35513	0.102041		Chr10	1404312	1.33926	0.0954301
Chr1	2935452	2.79947	0.161491		Chr2	3092948	2.94967	0.12605		Chr3	3491136	3.32941	0.284483		Chr4	1901277	1.8132	0.0457921		Chr5	3280460	3.12849	0.186992		Chr6	1916927	1.82812	0.126866		Chr7	2584790	2.46505	0.175		Chr8	2594204	2.47403	0.349315		Chr9	1436905	1.37034	0.0116753		Chr10	1455159	1.38775	0.174757
Chr1	2936743	2.8007	0.114234		Chr2	3142074	2.99652	0.0734945		Chr3	3494159	3.33229	0.118421		Chr4	1904991	1.81674	0.142857		Chr5	3321065	3.16721	0.28869		Chr6	1916928	1.82812	0.125926		Chr7	2585160	2.4654	0.135		Chr8	2594209	2.47403	0.314872		Chr9	1436913	1.37035	0.0185185		Chr10	1457114	1.38961	0.161247
Chr1	2936768	2.80072	0.127854		Chr2	3142076	2.99652	0.0634398		Chr3	3494440	3.33256	0.168919		Chr4	1967091	1.87596	0.597938		Chr5	3337061	3.18247	0.0741688		Chr6	1916943	1.82814	0.110294		Chr7	2586175	2.46637	0.0574388		Chr8	2594215	2.47404	0.310854		Chr9	1447867	1.38079	0.00245902		Chr10	1473928	1.40565	0.135484
Chr1	2936842	2.80079	0.224603		Chr2	3170770	3.02388	0.117647		Chr3	3505721	3.34332	0.112011		Chr4	1997686	1.90514	0.10537		Chr5	3349419	3.19425	0.212963		Chr6	1927039	1.83777	0.0530303		Chr7	2590741	2.47072	0.0415813		Chr8	2594219	2.47404	0.308761		Chr9	1447876	1.3808	0.0825154		Chr10	1473940	1.40566	0.118033
Chr1	2937447	2.80137	0.0576037		Chr2	3182243	3.03482	0.0848806		Chr3	3531373	3.36778	0.05		Chr4	2020956	1.92733	0.20696		Chr5	3354698	3.19929	0.116402		Chr6	1927049	1.83778	0.0387597		Chr7	2591941	2.47187	0.163915		Chr8	2594223	2.47404	0.306609		Chr9	1448419	1.38132	0.0344086		Chr10	1473959	1.40568	0.0339578
Chr1	2950769	2.81407	0.165266		Chr2	3206756	3.0582	0.12975		Chr3	3537003	3.37315	0.104651		Chr4	2021388	1.92775	0.220779		Chr5	3359881	3.20423	0.136056		Chr6	1927052	1.83778	0.0530303		Chr7	2595608	2.47536	0.142507		Chr8	2594225	2.47405	0.304396		Chr9	1448793	1.38168	0.0423302		Chr10	1474235	1.40594	0.469697
Chr1	2950996	2.81429	0.0729323		Chr2	3206813	3.05826	0.150769		Chr3	3558615	3.39376	0.169811		Chr4	2044672	1.94995	0.172249		Chr5	3359898	3.20425	0.109244		Chr6	1958670	1.86793	0.126761		Chr7	2606229	2.48549	0.0657895		Chr8	2596219	2.47595	0.142857		Chr9	1448803	1.38169	0.0474393		Chr10	1474246	1.40595	0.252252
Chr1	2951022	2.81431	0.0903226		Chr2	3206819	3.05826	0.153846		Chr3	3558616	3.39376	0.173077		Chr4	2045436	1.95068	0.125962		Chr5	3359901	3.20425	0.110169		Chr6	1958672	1.86794	0.138889		Chr7	2606353	2.48561	0.131579		Chr8	2596253	2.47598	0.202586		Chr9	1448830	1.38171	0.0459611		Chr10	1518645	1.44829	0.242424
Chr1	2951089	2.81438	0.135005		Chr2	3212338	3.06352	0.420455		Chr3	3558617	3.39376	0.16		Chr4	2048241	1.95335	0.10101		Chr5	3359908	3.20426	0.110169		Chr6	2036960	1.9426	0.0517598		Chr7	2610499	2.48957	0.219512		Chr8	2596710	2.47642	0.225		Chr9	1448835	1.38172	0.0814292		Chr10	1518647	1.44829	0.333333
Chr1	2951171	2.81446	0.0498737		Chr2	3250511	3.09993	0.122449		Chr3	3602963	3.43605	0.0231539		Chr4	2048242	1.95336	0.103093		Chr5	3359914	3.20426	0.110169		Chr6	2042554	1.94793	0.0340754		Chr7	2610991	2.49004	0.129032		Chr8	2596713	2.47642	0.184211		Chr9	1455205	1.38779	0.2		Chr10	1518661	1.44831	0.242424
Chr1	2951181	2.81447	0.0793651		Chr2	3279346	3.12743	0.111111		Chr3	3602992	3.43608	0.0860947		Chr4	2048245	1.95336	0.111111		Chr5	3359917	3.20427	0.110169		Chr6	2117841	2.01973	0.25		Chr7	2616277	2.49508	0.117069		Chr8	2660167	2.53693	0.215142		Chr9	1455404	1.38798	0.137615		Chr10	1518667	1.44831	0.266667
Chr1	2951412	2.81469	0.126984		Chr2	3297516	3.14476	0.126374		Chr3	3603240	3.43632	0.171944		Chr4	2065894	1.97019	0.0629167		Chr5	3359918	3.20427	0.114035		Chr6	2126849	2.02832	0.0808081		Chr7	2617078	2.49584	0.135135		Chr8	2663395	2.54001	0.0960784		Chr9	1462480	1.39473	0.197368		Chr10	1518669	1.44832	0.333333
Chr1	2952191	2.81543	0.196141		Chr2	3333041	3.17864	0.204545		Chr3	3604226	3.43726	0.00961538		Chr4	2066182	1.97046	0.106771		Chr5	3359927	3.20428	0.136		Chr6	2126855	2.02833	0.0839793		Chr7	2617486	2.49623	0.162791		Chr8	2663411	2.54003	0.0886792		Chr9	1465956	1.39804	0.5		Chr10	1518676	1.44832	0.333333
Chr1	2952664	2.81588	0.0384566		Chr2	3333049	3.17864	0.209574		Chr3	3604244	3.43727	0.00331565		Chr4	2086303	1.98965	0.0171875		Chr5	3359960	3.20431	0.0916805		Chr6	2126862	2.02833	0.0879934		Chr7	2640454	2.51813	0.0572197		Chr8	2683497	2.55918	0.0669856		Chr9	1472176	1.40398	0.0990099		Chr10	1518696	1.44834	0.235294
Chr1	2953610	2.81678	0.116716		Chr2	3402088	3.24448	0.154312		Chr3	3647460	3.47849	0.116667		Chr4	2091328	1.99445	0.281513		Chr5	3360190	3.20453	0.0534759		Chr6	2126869	2.02834	0.0785811		Chr7	2640455	2.51813	0.056381		Chr8	2683921	2.55959	0.0929622		Chr9	1478345	1.40986	0.244624		Chr10	1518721	1.44837	0.212121
Chr1	2953616	2.81679	0.114362		Chr2	3402091	3.24449	0.152536		Chr3	3660460	3.49089	0.0709165		Chr4	2095771	1.99868	0.118644		Chr5	3360286	3.20462	0.285714		Chr6	2132958	2.03415	0.146341		Chr7	2640894	2.51855	0.112609		Chr8	2684252	2.5599	0.0594668		Chr9	1478367	1.40988	0.173643		Chr10	1518722	1.44837	0.34375
Chr1	2953655	2.81682	0.180952		Chr2	3402112	3.24451	0.109447		Chr3	3720279	3.54793	0.116667		Chr4	2095775	1.99869	0.127119		Chr5	3367563	3.21156	0.114222		Chr6	2147408	2.04793	0.166667		Chr7	2641051	2.5187	0.14249		Chr8	2691734	2.56704	0.0591204		Chr9	1478378	1.40989	0.160448		Chr10	1520732	1.45028	0.169697
Chr1	2953668	2.81684	0.122145		Chr2	3402538	3.24491	0.13253		Chr3	3721156	3.54877	0.151515		Chr4	2119475	2.02129	0.208333		Chr5	3373437	3.21716	0.151515		Chr6	2149990	2.05039	0.0925926		Chr7	2646444	2.52385	0.0873786		Chr8	2720852	2.59481	0.0955832		Chr9	1478393	1.40991	0.181298		Chr10	1520752	1.4503	0.171429
Chr1	2953784	2.81695	0.24857		Chr2	3402584	3.24496	0.235294		Chr3	3736688	3.56358	0.247451		Chr4	2141982	2.04275	0.0478927		Chr5	3377585	3.22112	0.130435		Chr6	2188070	2.08671	0.0993789		Chr7	2647787	2.52513	0.113208		Chr8	2720884	2.59484	0.0783492		Chr9	1481783	1.41314	0.0408864		Chr10	1520770	1.45032	0.174359
Chr1	2953846	2.81701	0.212121		Chr2	3402602	3.24497	0.259259		Chr3	3778897	3.60384	0.127102		Chr4	2142524	2.04327	0.0775201		Chr5	3382623	3.22592	0.101852		Chr6	2197224	2.09544	0.114504		Chr7	2697744	2.57277	0.1		Chr8	2782742	2.65383	0.140351		Chr9	1482446	1.41377	0.0831848		Chr10	1520774	1.45032	0.174359
Chr1	2953959	2.81711	0.202128		Chr2	3402603	3.24498	0.253012		Chr3	3786700	3.61128	0.0708245		Chr4	2142607	2.04335	0.0863764		Chr5	3388845	3.23185	0.205009		Chr6	2246442	2.14237	0.142344		Chr7	2761772	2.63383	0.184444		Chr8	2787700	2.65856	0.0810811		Chr9	1482483	1.41381	0.0918367		Chr10	1591517	1.51779	0.52381
Chr1	2953974	2.81713	0.208333		Chr2	3422888	3.26432	0.10915		Chr3	3787406	3.61195	0.0448522		Chr4	2144207	2.04488	0.196491		Chr5	3388951	3.23196	0.23301		Chr6	2268475	2.16339	0.100655		Chr7	2766628	2.63846	0.0430747		Chr8	2801566	2.67178	0.255263		Chr9	1482506	1.41383	0.0698122		Chr10	1629588	1.5541	0.164659
Chr1	2954009	2.81716	0.197096		Chr2	3423879	3.26527	0.115982		Chr3	3810470	3.63395	0.161654		Chr4	2144504	2.04516	0.0875		Chr5	3389141	3.23214	0.11039		Chr6	2289550	2.18349	0.345946		Chr7	2766774	2.6386	0.0491744		Chr8	2801830	2.67203	0.0198413		Chr9	1482524	1.41385	0.0485149		Chr10	1638755	1.56284	0.164032
Chr1	2954010	2.81716	0.192321		Chr2	3424299	3.26567	0.19697		Chr3	3843570	3.66551	0.0910798		Chr4	2144506	2.04516	0.0875		Chr5	3389766	3.23273	0.153846		Chr6	2292254	2.18606	0.188679		Chr7	2766776	2.6386	0.0172925		Chr8	2801895	2.6721	0.00108607		Chr9	1482539	1.41386	0.0509845		Chr10	1651672	1.57516	0.155738
Chr1	2954041	2.81719	0.176705		Chr2	3434066	3.27498	0.136709		Chr3	3880957	3.70117	0.14		Chr4	2184941	2.08372	0.107317		Chr5	3395245	3.23796	0.0436364		Chr6	2335191	2.22701	0.2		Chr7	2766914	2.63873	0.0659638		Chr8	2801903	2.6721	0.0231769		Chr9	1482557	1.41388	0.0620347		Chr10	1652291	1.57575	0.0693037
Chr1	2954260	2.8174	0.0673913		Chr2	3463496	3.30305	0.117647		Chr3	3880958	3.70117	0.14		Chr4	2185388	2.08415	0.0202139		Chr5	3395456	3.23816	0.0474359		Chr6	2347591	2.23884	0.0638298		Chr7	2767332	2.63913	0.00172216		Chr8	2803077	2.67322	0.00574713		Chr9	1482569	1.41389	0.0494186		Chr10	1667210	1.58998	0.0752632
Chr1	2991177	2.85261	0.0536557		Chr2	3477498	3.3164	0.105263		Chr3	3943685	3.76099	0.0221138		Chr4	2185974	2.08471	0.0255944		Chr5	3396698	3.23934	0.0228663		Chr6	2348432	2.23964	0.069697		Chr7	2767382	2.63918	0.149171		Chr8	2803113	2.67326	0.0299145		Chr9	1482570	1.41389	0.0714286		Chr10	1671234	1.59381	0.483871
Chr1	2992405	2.85378	0.0651261		Chr2	3477499	3.3164	0.105263		Chr3	3943886	3.76118	0.0190571		Chr4	2185976	2.08471	0.0777311		Chr5	3398364	3.24093	0.0753347		Chr6	2388747	2.27809	0.230769		Chr7	2767394	2.63919	0.153409		Chr8	2803177	2.67332	0.010416		Chr9	1483128	1.41442	0.146212		Chr10	1672209	1.59474	0.158342
Chr1	3002594	2.8635	0.135135		Chr2	3477500	3.3164	0.105263		Chr3	3943908	3.7612	0.0148629		Chr4	2186056	2.08479	0.0634574		Chr5	3398601	3.24116	0.0846895		Chr6	2398896	2.28777	0.0389937		Chr7	2767472	2.63927	0.14876		Chr8	2806593	2.67658	0.0996241		Chr9	1483195	1.41448	0.0941538		Chr10	1725233	1.64531	0.05
Chr1	3012182	2.87264	0.047258		Chr2	3477569	3.31647	0.0833333		Chr3	3944160	3.76144	0.077078		Chr4	2186096	2.08482	0.0355266		Chr5	3409743	3.25178	0.173333		Chr6	2431311	2.31868	0.180451		Chr7	2767495	2.63929	0.412214		Chr8	2824982	2.69411	0.00317604		Chr9	1483530	1.4148	0.129816		Chr10	1725241	1.64532	0.0363636
Chr1	3033613	2.89308	0.292135		Chr2	3477643	3.31654	0.0784314		Chr3	3944824	3.76208	0.108532		Chr4	2186125	2.08485	0.0391979		Chr5	3409746	3.25179	0.164557		Chr6	2439694	2.32667	0.227273		Chr7	2767499	2.63929	0.0652893		Chr8	2828604	2.69757	0.0248637		Chr9	1486695	1.41782	0.0963203		Chr10	1725354	1.64543	0.113043
Chr1	3054449	2.91295	0.0742972		Chr2	3477672	3.31657	0.171501		Chr3	3946282	3.76347	0.0975976		Chr4	2186364	2.08508	0.0677098		Chr5	3409747	3.25179	0.156627		Chr6	2439706	2.32668	0.196721		Chr7	2767502	2.6393	0.428571		Chr8	2837019	2.70559	0.264368		Chr9	1486751	1.41788	0.131125		Chr10	1748745	1.66773	0.109069
Chr1	3082459	2.93966	0.108434		Chr2	3477684	3.31658	0.19086		Chr3	3946288	3.76347	0.100397		Chr4	2186373	2.08509	0.00602267		Chr5	3431044	3.2721	0.0559387		Chr6	2483161	2.36813	0.115702		Chr7	2781838	2.65297	0.392765		Chr8	2907955	2.77324	0.3		Chr9	1495012	1.42575	0.179924		Chr10	1748747	1.66774	0.120792
Chr1	3098423	2.95489	0.117647		Chr2	3504915	3.34255	0.177778		Chr3	3946321	3.7635	0.133598		Chr4	2186418	2.08513	0.0599027		Chr5	3431130	3.27218	0.129798		Chr6	2483169	2.36813	0.132743		Chr7	2806751	2.67673	0.0389067		Chr8	2910293	2.77547	0.125		Chr9	1495015	1.42576	0.164613		Chr10	1811278	1.72737	0.0848214
Chr1	3119858	2.97533	0.0898605		Chr2	3525347	3.36203	0.142857		Chr3	3946517	3.76369	0.24359		Chr4	2186457	2.08517	0.00492193		Chr5	3431219	3.27227	0.100981		Chr6	2483294	2.36825	0.0280112		Chr7	2811475	2.68123	0.132094		Chr8	2927183	2.79158	0.142857		Chr9	1495170	1.42591	0.0264682		Chr10	1816120	1.73199	0.282407
Chr1	3138738	2.99333	0.110368		Chr2	3528063	3.36462	0.200952		Chr3	3946576	3.76375	0.316667		Chr4	2186961	2.08565	0.0666791		Chr5	3431235	3.27228	0.0367021		Chr6	2483613	2.36856	0.0239382		Chr7	2811476	2.68123	0.102676		Chr8	2936873	2.80082	0.15625		Chr9	1498063	1.42866	0.224845		Chr10	1820896	1.73654	0.104022
Chr1	3138755	2.99335	0.120264		Chr2	3543173	3.37903	0.141176		Chr3	3948140	3.76524	0.111765		Chr4	2190386	2.08891	0.176278		Chr5	3431247	3.27229	0.04737		Chr6	2483621	2.36857	0.0522876		Chr7	2814672	2.68428	0.0649485		Chr8	2948748	2.81215	0.153488		Chr9	1498065	1.42867	0.23166		Chr10	1821289	1.73692	0.0991903
Chr1	3160292	3.01389	0.197811		Chr2	3553699	3.38907	0.191667		Chr3	3948335	3.76543	0.0420757		Chr4	2190388	2.08892	0.0998613		Chr5	3431281	3.27232	0.0514133		Chr6	2483718	2.36866	0.0408951		Chr7	2835034	2.7037	0.186667		Chr8	2948949	2.81234	0.138889		Chr9	1502890	1.43327	0.135417		Chr10	1821477	1.7371	0.129771
Chr1	3160300	3.0139	0.224157		Chr2	3553801	3.38917	0.157895		Chr3	3948349	3.76544	0.0218704		Chr4	2190551	2.08907	0.119155		Chr5	3432002	3.27301	0.162162		Chr6	2483861	2.36879	0.0378947		Chr7	2852447	2.72031	0.139241		Chr8	2960266	2.82313	0.110368		Chr9	1502896	1.43327	0.217391		Chr10	1821815	1.73742	0.178543
Chr1	3160547	3.01413	0.197343		Chr2	3553827	3.38919	0.164835		Chr3	3948402	3.76549	0.0875		Chr4	2191988	2.09044	0.0289666		Chr5	3432016	3.27303	0.168831		Chr6	2483867	2.3688	0.0152505		Chr7	2852462	2.72032	0.136364		Chr8	2965023	2.82767	0.193662		Chr9	1505636	1.43589	0.163265		Chr10	1821834	1.73744	0.191038
Chr1	3160643	3.01422	0.12963		Chr2	3590355	3.42403	0.0638474		Chr3	3949932	3.76695	0.0377728		Chr4	2192138	2.09059	0.0414571		Chr5	3432107	3.27311	0.102273		Chr6	2529698	2.41251	0.139241		Chr7	2852468	2.72033	0.141935		Chr8	3007028	2.86773	0.119403		Chr9	1507996	1.43814	0.0462451		Chr10	1822845	1.7384	0.117117
Chr1	3163288	3.01675	0.209843		Chr2	3593443	3.42697	0.285714		Chr3	3949983	3.767	0.0177063		Chr4	2192333	2.09077	0.031031		Chr5	3432256	3.27325	0.0350427		Chr6	2529769	2.41258	0.12381		Chr7	2852473	2.72033	0.141026		Chr8	3011623	2.87211	0.13		Chr9	1514419	1.44426	0.0457644		Chr10	1827535	1.74287	0.184615
Chr1	3163341	3.0168	0.15528		Chr2	3639734	3.47112	0.0742036		Chr3	3949986	3.767	0.0373684		Chr4	2192339	2.09078	0.0237157		Chr5	3432282	3.27328	0.00483516		Chr6	2556833	2.43839	0.121212		Chr7	2852513	2.72037	0.14881		Chr8	3035645	2.89502	0.170253		Chr9	1516181	1.44594	0.0817805		Chr10	1835704	1.75066	0.0577396
Chr1	3163344	3.0168	0.156761		Chr2	3662955	3.49327	0.144442		Chr3	3950079	3.76709	0.0100674		Chr4	2192492	2.09092	0.0307759		Chr5	3432947	3.27391	0.118841		Chr6	2570561	2.45148	0.111623		Chr7	2901131	2.76673	0.0269953		Chr8	3045262	2.90419	0.0357143		Chr9	1518291	1.44796	0.0968726		Chr10	1846248	1.76072	0.0362047
Chr1	3163527	3.01697	0.0980716		Chr2	3701393	3.52992	0.212766		Chr3	3950142	3.76715	0.0247238		Chr4	2192693	2.09111	0.0586277		Chr5	3450978	3.29111	0.204545		Chr6	2625762	2.50412	0.238095		Chr7	2901204	2.7668	0.105667		Chr8	3059335	2.91761	0.140845		Chr9	1524363	1.45375	0.147727		Chr10	1846267	1.76074	0.0200321
Chr1	3163542	3.01699	0.100538		Chr2	3710584	3.53869	0.103093		Chr3	3951111	3.76807	0.0974617		Chr4	2192716	2.09114	0.0451963		Chr5	3450980	3.29111	0.284091		Chr6	2627409	2.50569	0.0728571		Chr7	2902918	2.76844	0.0189991		Chr8	3071139	2.92887	0.111111		Chr9	1526476	1.45576	0.241519		Chr10	1846280	1.76075	0.0133603
Chr1	3209248	3.06058	0.110087		Chr2	3711634	3.53969	0.0904088		Chr3	3951203	3.76816	0.00439463		Chr4	2192780	2.0912	0.0158144		Chr5	3451174	3.2913	0.109375		Chr6	2627424	2.50571	0.175623		Chr7	2902936	2.76846	0.0477147		Chr8	3081826	2.93906	0.0781777		Chr9	1526594	1.45587	0.1258		Chr10	1846282	1.76075	0.0172684
Chr1	3211719	3.06293	0.1476		Chr2	3731784	3.55891	0.157706		Chr3	3951362	3.76831	0.10724		Chr4	2193008	2.09142	0.00346996		Chr5	3454266	3.29424	0.176471		Chr6	2628954	2.50717	0.305556		Chr7	2903899	2.76937	0.0540369		Chr8	3081894	2.93912	0.125926		Chr9	1535642	1.4645	0.103535		Chr10	1859045	1.77292	0.176471
Chr1	3212078	3.06328	0.132857		Chr2	3731804	3.55893	0.179825		Chr3	3951437	3.76838	0.049246		Chr4	2193041	2.09145	0.0185077		Chr5	3509350	3.34678	0.0979845		Chr6	2628999	2.50721	0.173913		Chr7	2904427	2.76988	0.0342452		Chr8	3081899	2.93913	0.141791		Chr9	1535895	1.46474	0.0168651		Chr10	1887407	1.79997	0.0584795
Chr1	3214322	3.06542	0.0715812		Chr2	3731819	3.55894	0.177019		Chr3	3951631	3.76857	0.0360482		Chr4	2193225	2.09162	0.0245053		Chr5	3509351	3.34678	0.128254		Chr6	2629041	2.50725	0.163793		Chr7	2904520	2.76997	0.00776409		Chr8	3081923	2.93915	0.169118		Chr9	1535912	1.46476	0.0225694		Chr10	1919244	1.83033	0.0879121
Chr1	3214352	3.06544	0.0692162		Chr2	3731824	3.55894	0.211382		Chr3	3951676	3.76861	0.0366603		Chr4	2207605	2.10534	0.0493044		Chr5	3535359	3.37158	0.267442		Chr6	2629121	2.50733	0.052381		Chr7	2904735	2.77017	0.00371378		Chr8	3081928	2.93916	0.183824		Chr9	1535950	1.4648	0.0333333		Chr10	1931219	1.84175	0.0179523
Chr1	3214385	3.06548	0.119048		Chr2	3731829	3.55895	0.228501		Chr3	3951714	3.76865	0.0749921		Chr4	2207680	2.10541	0.0289925		Chr5	3547227	3.3829	0.107744		Chr6	2629127	2.50733	0.0393939		Chr7	2904750	2.77019	0.00983419		Chr8	3083416	2.94057	0.109965		Chr9	1537243	1.46603	0.139848		Chr10	1939299	1.84946	0.234375
Chr1	3214478	3.06557	0.0165631		Chr2	3731833	3.55895	0.252941		Chr3	3951728	3.76866	0.0584071		Chr4	2207701	2.10543	0.0407924		Chr5	3547883	3.38352	0.00888585		Chr6	2629405	2.5076	0.0657895		Chr7	2904765	2.7702	0.019619		Chr8	3083768	2.94091	0.0830282		Chr9	1537390	1.46617	0.121043		Chr10	1941784	1.85183	0.146087
Chr1	3214795	3.06587	0.0504348		Chr2	3732229	3.55933	0.0962233		Chr3	3951814	3.76874	0.0644788		Chr4	2226779	2.12362	0.307692		Chr5	3547884	3.38353	0.00757576		Chr6	2629441	2.50763	0.00513636		Chr7	2904773	2.77021	0.0202737		Chr8	3083770	2.94091	0.0857083		Chr9	1538530	1.46726	0.104575		Chr10	1967881	1.87672	0.0175439
Chr1	3214835	3.06591	0.134873		Chr2	3732237	3.55934	0.0932722		Chr3	3952342	3.76925	0.172222		Chr4	2272743	2.16746	0.268519		Chr5	3547886	3.38353	0.00626566		Chr6	2629531	2.50772	0.017911		Chr7	2904781	2.77022	0.0377392		Chr8	3083779	2.94092	0.0949275		Chr9	1546199	1.47457	0.181818		Chr10	1967954	1.87679	0.167712
Chr1	3217723	3.06866	0.0555922		Chr2	3732260	3.55936	0.107719		Chr3	3952465	3.76936	0.0267426		Chr4	2272945	2.16765	0.00832178		Chr5	3547887	3.38353	0.00497512		Chr6	2629567	2.50775	0.0379176		Chr7	2905213	2.77063	0.331104		Chr8	3083883	2.94102	0.0991142		Chr9	1546201	1.47457	0.181818		Chr10	1972837	1.88144	0.153445
Chr1	3217726	3.06866	0.0291599		Chr2	3737218	3.56409	0.125		Chr3	3952468	3.76937	0.0116073		Chr4	2313183	2.20602	0.104478		Chr5	3547888	3.38353	0.0116418		Chr6	2629573	2.50776	0.0283116		Chr7	2906038	2.77141	0.00167224		Chr8	3083906	2.94104	0.113534		Chr9	1548688	1.47694	0.184012		Chr10	1975258	1.88375	0.0877193
Chr1	3217895	3.06882	0.154409		Chr2	3737225	3.5641	0.16087		Chr3	3952516	3.76941	0.0522923		Chr4	2314510	2.20729	0.0138695		Chr5	3547889	3.38353	0.0116418		Chr6	2629617	2.5078	0.12144		Chr7	2925757	2.79022	0.0589346		Chr8	3084246	2.94137	0.086785		Chr9	1557788	1.48562	0.0931311		Chr10	1975552	1.88403	0.218528
Chr1	3217915	3.06884	0.143849		Chr2	3759743	3.58557	0.220779		Chr3	3952735	3.76962	0.0364509		Chr4	2315003	2.20776	0.0582011		Chr5	3547902	3.38354	0.0601862		Chr6	2629765	2.50794	0.094062		Chr7	2930024	2.79429	0.00529101		Chr8	3086866	2.94386	0.108083		Chr9	1563317	1.4909	0.138582		Chr10	1977572	1.88596	0.00210716
Chr1	3217958	3.06888	0.184939		Chr2	3771459	3.59674	0.134021		Chr3	3952763	3.76965	0.053		Chr4	2316123	2.20883	0.0416667		Chr5	3547906	3.38355	0.0572527		Chr6	2629804	2.50798	0.0993789		Chr7	2930173	2.79443	0.0528647		Chr8	3086979	2.94397	0.0366826		Chr9	1578894	1.50575	0.194444		Chr10	1977587	1.88597	0.0768049
Chr1	3219284	3.07015	0.113208		Chr2	3792373	3.61669	0.0395408		Chr3	3952813	3.7697	0.028554		Chr4	2321879	2.21432	0.0199568		Chr5	3548253	3.38388	0.0769841		Chr6	2629851	2.50802	0.142162		Chr7	2960663	2.82351	0.0747994		Chr8	3087074	2.94406	0.118534		Chr9	1578909	1.50576	0.202703		Chr10	1980518	1.88877	0.14157
Chr1	3219314	3.07018	0.0621225		Chr2	3826765	3.64949	0.125		Chr3	3952816	3.7697	0.0296908		Chr4	2321900	2.21434	0.0176046		Chr5	3554520	3.38985	0.0815789		Chr6	2630172	2.50833	0.130594		Chr7	2962651	2.8254	0.0789909		Chr8	3087092	2.94408	0.125357		Chr9	1589365	1.51574	0.298077		Chr10	1980654	1.8889	0.148293
Chr1	3224787	3.0754	0.167939		Chr2	3826766	3.64949	0.125		Chr3	3952867	3.76975	0.0229959		Chr4	2321906	2.21434	0.0129478		Chr5	3554527	3.38986	0.0738938		Chr6	2640052	2.51775	0.126068		Chr7	2962675	2.82543	0.0880637		Chr8	3087165	2.94415	0.0401961		Chr9	1589653	1.51601	0.241541		Chr10	1980659	1.8889	0.117778
Chr1	3246813	3.0964	0.0184058		Chr2	3839238	3.66138	0.120968		Chr3	3953029	3.7699	0.0101922		Chr4	2321952	2.21439	0.0445971		Chr5	3554537	3.38987	0.0694981		Chr6	2645337	2.52279	0.0833333		Chr7	2967774	2.83029	0.251856		Chr8	3087168	2.94415	0.0671053		Chr9	1594811	1.52093	0.107906		Chr10	1980683	1.88893	0.112059
Chr1	3246890	3.09648	0.038266		Chr2	3859494	3.6807	0.0578549		Chr3	3953056	3.76993	0.00413617		Chr4	2321987	2.21442	0.00124096		Chr5	3554551	3.38988	0.0665049		Chr6	2667586	2.54401	0.0302739		Chr7	2967810	2.83032	0.0992908		Chr8	3087340	2.94432	0.0431406		Chr9	1621970	1.54683	0.0981818		Chr10	1980736	1.88898	0.100675
Chr1	3246961	3.09654	0.0906844		Chr2	3868538	3.68933	0.00357143		Chr3	3953144	3.77001	0.0499146		Chr4	2330120	2.22218	0.0440777		Chr5	3564044	3.39894	0.0805861		Chr6	2667836	2.54425	0.098178		Chr7	2968895	2.83136	0.02389		Chr8	3102219	2.95851	0.0596133		Chr9	1622918	1.54774	0.0280702		Chr10	1980747	1.88899	0.0952381
Chr1	3247220	3.09679	0.0144272		Chr2	3873648	3.6942	0.133333		Chr3	3953269	3.77013	0.0430791		Chr4	2330497	2.22254	0.0747619		Chr5	3566515	3.40129	0.0769231		Chr6	2667950	2.54436	0.0967262		Chr7	2970203	2.83261	0.115302		Chr8	3110655	2.96655	0.0970874		Chr9	1623019	1.54783	0.0778451		Chr10	1980753	1.88899	0.0974499
Chr1	3249411	3.09888	0.172662		Chr2	3878825	3.69914	0.0795455		Chr3	3953280	3.77014	0.210974		Chr4	2330558	2.22259	0.0209601		Chr5	3569635	3.40427	0.102564		Chr6	2668581	2.54496	0		Chr7	2970352	2.83275	0.0934917		Chr8	3112629	2.96843	0.0110947		Chr9	1623220	1.54802	0.0490566		Chr10	1994972	1.90255	0.0600119
Chr1	3278365	3.12649	0.148649		Chr2	3880466	3.7007	0.0861314		Chr3	3953283	3.77014	0.078516		Chr4	2330592	2.22263	0.0437002		Chr5	3579239	3.41343	0.0791284		Chr6	2669785	2.54611	0.0243519		Chr7	3115537	2.97121	0.0956522		Chr8	3112653	2.96846	0.0199275		Chr9	1623731	1.54851	0.197097		Chr10	1995082	1.90266	0.277209
Chr1	3281717	3.12969	0.157407		Chr2	3881629	3.70181	0.00719027		Chr3	3953290	3.77015	0.198413		Chr4	2330938	2.22296	0.0546985		Chr5	3589155	3.42288	0.163566		Chr6	2672760	2.54894	0.184211		Chr7	3121346	2.97675	0.172857		Chr8	3112670	2.96847	0.0930233		Chr9	1629740	1.55424	0.663043		Chr10	1995566	1.90312	0.00334448
Chr1	3281961	3.12992	0.072028		Chr2	3882757	3.70289	0.0978121		Chr3	3953490	3.77034	0.0355682		Chr4	2330940	2.22296	0.0541248		Chr5	3589200	3.42293	0.0336996		Chr6	2672774	2.54896	0.131579		Chr7	3121349	2.97675	0.16438		Chr8	3112675	2.96848	0.0914286		Chr9	1629759	1.55426	0.675926		Chr10	1995574	1.90313	0.00118519
Chr1	3323158	3.16921	0.274194		Chr2	3887401	3.70731	0.0104167		Chr3	3955255	3.77203	0.151515		Chr4	2334555	2.22641	0.0758837		Chr5	3589364	3.42308	0.230197		Chr6	2724162	2.59796	0.0849057		Chr7	3121374	2.97677	0.170139		Chr8	3134940	2.98971	0.0681704		Chr9	1629829	1.55433	0.469697		Chr10	1996099	1.90363	0.156785
Chr1	3323176	3.16923	0.172414		Chr2	3889026	3.70886	0.206061		Chr3	3966609	3.78285	0.123894		Chr4	2334567	2.22642	0.0103982		Chr5	3589406	3.42312	0.160099		Chr6	2725791	2.59952	0.535484		Chr7	3121377	2.97678	0.166824		Chr8	3143600	2.99797	0.280952		Chr9	1651240	1.57475	0.153491		Chr10	1996109	1.90364	0.162899
Chr1	3416517	3.25824	0.131188		Chr2	3889871	3.70967	0.0777778		Chr3	3967031	3.78326	0.222222		Chr4	2334677	2.22652	0.00593535		Chr5	3589415	3.42313	0.172793		Chr6	2728174	2.60179	0.15404		Chr7	3121470	2.97687	0.196304		Chr8	3143925	2.99828	0.123679		Chr9	1719868	1.64019	0.0074129		Chr10	2010225	1.9171	0.0554987
Chr1	3491736	3.32998	0.081611		Chr2	3890131	3.70992	0.023555		Chr3	3967032	3.78326	0.185185		Chr4	2334879	2.22671	0		Chr5	3589459	3.42317	0.09375		Chr6	2763597	2.63557	0.266566		Chr7	3121487	2.97688	0.192308		Chr8	3144531	2.99886	0.180556		Chr9	1719940	1.64026	0.142473		Chr10	2016622	1.9232	0.0565863
Chr1	3496620	3.33464	0.193237		Chr2	3890234	3.71002	0.0853929		Chr3	3967034	3.78326	0.117647		Chr4	2344301	2.2357	0.136261		Chr5	3619126	3.45147	0.1875		Chr6	2770319	2.64198	0.435294		Chr7	3161968	3.01549	0.137615		Chr8	3178216	3.03098	0.123711		Chr9	1732014	1.65178	0.0513566		Chr10	2028522	1.93455	0.069697
Chr1	3496621	3.33464	0.207297		Chr2	3890634	3.7104	0.0945855		Chr3	4005279	3.81973	0.0891748		Chr4	2347104	2.23837	0.116667		Chr5	3653577	3.48432	0.166667		Chr6	2827775	2.69678	0.221429		Chr7	3162905	3.01638	0.109579		Chr8	3178841	3.03158	0.10822		Chr9	1733593	1.65328	0.209184		Chr10	2035889	1.94158	0.105769
Chr1	3498320	3.33626	0.0705882		Chr2	3893815	3.71343	0.0629877		Chr3	4010052	3.82428	0.0597676		Chr4	2347110	2.23838	0.0588794		Chr5	3653580	3.48433	0.111111		Chr6	2857879	2.72549	0.178322		Chr7	3193239	3.04531	0.0449275		Chr8	3178860	3.0316	0.132262		Chr9	1733602	1.65329	0.196429		Chr10	2035967	1.94165	0.321429
Chr1	3530892	3.36732	0.125		Chr2	3896169	3.71568	0.0900141		Chr3	4013218	3.8273	0.0168285		Chr4	2351652	2.24271	0.083528		Chr5	3677795	3.50742	0.164706		Chr6	2857881	2.72549	0.178322		Chr7	3196373	3.0483	0.162393		Chr8	3181051	3.03369	0.0727941		Chr9	1735253	1.65487	0.0786967		Chr10	2038509	1.94407	0.0494728
Chr1	3541489	3.37743	0.194444		Chr2	3939080	3.7566	0.00529412		Chr3	4022739	3.83638	0.15		Chr4	2352641	2.24365	8.16171e-05		Chr5	3683507	3.51287	0.161616		Chr6	2857887	2.72549	0.189418		Chr7	3258199	3.10726	0.140845		Chr8	3181100	3.03373	0.121085		Chr9	1736570	1.65612	0.209372		Chr10	2042740	1.94811	0.103218
Chr1	3542018	3.37793	0.272727		Chr2	3964696	3.78103	0.134286		Chr3	4022900	3.83654	0.281818		Chr4	2352647	2.24366	0.0314048		Chr5	3683522	3.51288	0.145833		Chr6	2857913	2.72552	0.186521		Chr7	3266308	3.11499	0.129456		Chr8	3181102	3.03374	0.122572		Chr9	1736589	1.65614	0.153448		Chr10	2042754	1.94812	0.0905028
Chr1	3543967	3.37979	0.167954		Chr2	3964700	3.78103	0.135854		Chr3	4022924	3.83656	0.330769		Chr4	2353011	2.24401	0.0172352		Chr5	3778002	3.60298	0.0366667		Chr6	2857918	2.72552	0.194617		Chr7	3275927	3.12417	0.1		Chr8	3181460	3.03408	0.121075		Chr9	1737245	1.65677	0.0636364		Chr10	2042768	1.94814	0.106878
Chr1	3543986	3.37981	0.166197		Chr2	3964711	3.78104	0.128571		Chr3	4022930	3.83657	0.325397		Chr4	2353214	2.2442	0.0865066		Chr5	3778017	3.603	0.0429293		Chr6	2861284	2.72873	0.111111		Chr7	3282265	3.13021	0.214139		Chr8	3196485	3.04841	0.0570652		Chr9	1737285	1.6568	0.0661765		Chr10	2042770	1.94814	0.0832565
Chr1	3543989	3.37981	0.171429		Chr2	3970604	3.78666	0.0657754		Chr3	4022959	3.83659	0.418033		Chr4	2355253	2.24614	0.0629529		Chr5	3778020	3.603	0.0537037		Chr6	2890907	2.75698	0.0666667		Chr7	3282756	3.13068	0.0571096		Chr8	3233378	3.08359	0.12381		Chr9	1737293	1.65681	0.08438		Chr10	2042777	1.94814	0.146083
Chr1	3544454	3.38025	0.113846		Chr2	3970623	3.78668	0.0681818		Chr3	4022960	3.83659	0.416667		Chr4	2357948	2.24871	0.0250286		Chr5	3778023	3.603	0.0538839		Chr6	2922626	2.78723	0.0139373		Chr7	3300021	3.14715	0.101124		Chr8	3233692	3.08389	0.0887743		Chr9	1738884	1.65833	0.0619359		Chr10	2042783	1.94815	0.0779635
Chr1	3554835	3.39015	0.123288		Chr2	3971440	3.78746	0.157895		Chr3	4032242	3.84545	0.1		Chr4	2358239	2.24899	0.0347376		Chr5	3778075	3.60305	0.0412879		Chr6	2922772	2.78737	0.0210933		Chr7	3335644	3.18112	0.111022		Chr8	3233693	3.08389	0.0873016		Chr9	1739860	1.65926	0.262908		Chr10	2053300	1.95818	0.285714
Chr1	3554837	3.39016	0.136986		Chr2	3977519	3.79326	0.142857		Chr3	4080357	3.89133	0.12766		Chr4	2358367	2.24911	0.0558841		Chr5	3782991	3.60774	0.153649		Chr6	2926393	2.79083	0.0449501		Chr7	3335714	3.18118	0.215686		Chr8	3233844	3.08403	0.255882		Chr9	1739937	1.65933	0.209738		Chr10	2053303	1.95818	0.285714
Chr1	3557254	3.39246	0.108911		Chr2	3977998	3.79371	0.0168426		Chr3	4095857	3.90611	0.316176		Chr4	2358378	2.24912	0.0310606		Chr5	3782993	3.60774	0.153649		Chr6	2927911	2.79227	0.107558		Chr7	3336080	3.18153	0.130059		Chr8	3239486	3.08941	0.253456		Chr9	1740139	1.65953	0.206015		Chr10	2115603	2.0176	0.666667
Chr1	3605570	3.43854	0.135307		Chr2	3978335	3.79404	0.00952381		Chr3	4114761	3.92414	0.151822		Chr4	2358390	2.24914	0.0435223		Chr5	3816750	3.63994	0.0845131		Chr6	2927954	2.79231	0.32		Chr7	3336118	3.18157	0.159148		Chr8	3239500	3.08943	0.222423		Chr9	1740165	1.65955	0.255968		Chr10	2120653	2.02241	0.126833
Chr1	3625823	3.45785	0.135135		Chr2	3989678	3.80485	0.206169		Chr3	4146239	3.95416	0.0600939		Chr4	2358536	2.24928	0.0529185		Chr5	3820606	3.64361	0.2		Chr6	2934836	2.79888	0.0580138		Chr7	3336158	3.18161	0.164391		Chr8	3239508	3.08944	0.228896		Chr9	1740169	1.65955	0.310541		Chr10	2120928	2.02267	0.0471422
Chr1	3636595	3.46813	0.222222		Chr2	3989679	3.80485	0.206169		Chr3	4146367	3.95428	0.142857		Chr4	2358707	2.24944	0.0164948		Chr5	3838084	3.66028	0.148026		Chr6	2936914	2.80086	0.0994398		Chr7	3336185	3.18163	0.118596		Chr8	3241142	3.09099	0.0956522		Chr9	1740172	1.65956	0.254121		Chr10	2120985	2.02273	0.0269542
Chr1	3636601	3.46813	0.222222		Chr2	4008084	3.82241	0.102041		Chr3	4146369	3.95429	0.170732		Chr4	2358777	2.24951	0.0129118		Chr5	3839074	3.66123	0.0835095		Chr6	2936916	2.80086	0.0966117		Chr7	3336272	3.18172	0.12844		Chr8	3252233	3.10157	0.207746		Chr9	1753935	1.67268	0.00900901		Chr10	2121012	2.02275	0.140411
Chr1	3689335	3.51842	0.187259		Chr2	4024005	3.83759	0.114286		Chr3	4146372	3.95429	0.15		Chr4	2358833	2.24956	0.00505121		Chr5	3839075	3.66123	0.0633075		Chr6	2936922	2.80087	0.0504202		Chr7	3336303	3.18175	0.136364		Chr8	3272469	3.12087	0.0854037		Chr9	1759284	1.67778	0.0277778		Chr10	2145977	2.04656	0.108658
Chr1	3689446	3.51853	0.11828		Chr2	4063114	3.87489	0.11236		Chr3	4146377	3.95429	0.194444		Chr4	2359138	2.24985	0.0173578		Chr5	3839077	3.66123	0.0727969		Chr6	2946779	2.81027	0.137931		Chr7	3336304	3.18175	0.136364		Chr8	3275051	3.12333	0.187013		Chr9	1759337	1.67783	0.0926641		Chr10	2148556	2.04902	0.00524476
Chr1	3699123	3.52776	0.0688637		Chr2	4065822	3.87747	0.128148		Chr3	4146382	3.9543	0.166667		Chr4	2359225	2.24993	0.0179315		Chr5	3839115	3.66127	0.168539		Chr6	2952252	2.81549	0.108434		Chr7	3336308	3.18175	0.136364		Chr8	3275060	3.12334	0.21875		Chr9	1759340	1.67784	0.0873121		Chr10	2148557	2.04902	0.105769
Chr1	3710298	3.53842	0.240909		Chr2	4065823	3.87747	0.128148		Chr3	4146394	3.95431	0.21875		Chr4	2359238	2.24994	0.032858		Chr5	3839133	3.66128	0.190476		Chr6	2976205	2.83833	0.164557		Chr7	3336314	3.18176	0.136364		Chr8	3275062	3.12334	0.21875		Chr9	1759530	1.67802	0.0788079		Chr10	2149730	2.05014	0.0735202
Chr1	3730891	3.55805	0.18805		Chr2	4089124	3.89969	0.186907		Chr3	4146403	3.95432	0.241379		Chr4	2359250	2.24996	0.00864879		Chr5	3839139	3.66129	0.185185		Chr6	2979440	2.84142	0.12381		Chr7	3336316	3.18176	0.136364		Chr8	3275664	3.12392	0.181818		Chr9	1759531	1.67802	0.145475		Chr10	2157537	2.05759	0.140351
Chr1	3764549	3.59015	0.0545385		Chr2	4119017	3.9282	0.109091		Chr3	4171598	3.97835	0.336		Chr4	2359432	2.25013	0.0409409		Chr5	3839147	3.6613	0.189873		Chr6	3029880	2.88952	0.0995671		Chr7	3336353	3.18179	0.153061		Chr8	3277500	3.12567	0.25		Chr9	1759540	1.67803	0.147558		Chr10	2157566	2.05762	0.125
Chr1	3765631	3.59119	0.0149285		Chr2	4119040	3.92822	0.125609		Chr3	4186237	3.99231	0.0109364		Chr4	2359553	2.25025	0.0176881		Chr5	3839186	3.66133	0.138889		Chr6	3061779	2.91994	0.129032		Chr7	3340344	3.1856	0.220757		Chr8	3277501	3.12567	0.25		Chr9	1759565	1.67805	0.125828		Chr10	2157577	2.05763	0.135593
Chr1	3765637	3.59119	0.0175794		Chr2	4119061	3.92824	0.137662		Chr3	4186283	3.99235	0.0769841		Chr4	2359571	2.25026	0.0185263		Chr5	3839187	3.66133	0.148649		Chr6	3075788	2.9333	0.272727		Chr7	3340345	3.1856	0.220757		Chr8	3289751	3.13735	0.288372		Chr9	1759884	1.67836	0.0591544		Chr10	2157587	2.05764	0.138462
Chr1	3765905	3.59145	0.0774264		Chr2	4154763	3.96229	0.103093		Chr3	4186303	3.99237	0.105033		Chr4	2359574	2.25027	0.0436499		Chr5	3839233	3.66138	0.179104		Chr6	3075790	2.9333	0.3		Chr7	3381927	3.22526	0.106225		Chr8	3326487	3.17239	0.138298		Chr9	1791500	1.70851	0.548148		Chr10	2171287	2.0707	0.103297
Chr1	3765921	3.59146	0.0187879		Chr2	4225093	4.02936	0.157468		Chr3	4186328	3.99239	0.128779		Chr4	2359752	2.25043	0.0300124		Chr5	3846030	3.66786	0.265306		Chr6	3078178	2.93558	0.164179		Chr7	3384598	3.2278	0.111536		Chr8	3326488	3.17239	0.117021		Chr9	1801500	1.71804	0.134868		Chr10	2174143	2.07342	0.150548
Chr1	3765980	3.59152	0.0192682		Chr2	4231294	4.03528	0.00982669		Chr3	4214517	4.01928	0.117647		Chr4	2359821	2.2505	0.00973446		Chr5	3849580	3.67125	0.134615		Chr6	3078181	2.93558	0.15942		Chr7	3384631	3.22784	0.296429		Chr8	3329428	3.17519	0.107143		Chr9	1834772	1.74977	0.126761		Chr10	2174269	2.07354	0.0959079
Chr1	3765990	3.59153	0.0615385		Chr2	4231780	4.03574	0.215517		Chr3	4215319	4.02004	0.0788517		Chr4	2359862	2.25054	0.00986691		Chr5	3849582	3.67125	0.134615		Chr6	3078187	2.93559	0.126761		Chr7	3387760	3.23082	0.133333		Chr8	3367489	3.21149	0.108108		Chr9	1834773	1.74978	0.0498375		Chr10	2196856	2.09509	0.184615
Chr1	3766009	3.59155	0.0762463		Chr2	4231785	4.03574	0.206897		Chr3	4234048	4.0379	0.0270786		Chr4	2359865	2.25054	0.0134392		Chr5	3907059	3.72606	0.0817016		Chr6	3097459	2.95397	0.0357367		Chr7	3467055	3.30644	0.209276		Chr8	3387255	3.23034	0.0487665		Chr9	1863246	1.77693	0.171958		Chr10	2306811	2.19995	0.118954
Chr1	3766016	3.59155	0.0816571		Chr2	4233888	4.03775	0.268116		Chr3	4248175	4.05138	0.253799		Chr4	2359901	2.25058	0.0291818		Chr5	3907076	3.72608	0.0590278		Chr6	3100998	2.95734	0.097973		Chr7	3468067	3.30741	0.205464		Chr8	3400323	3.2428	0.0921474		Chr9	1863247	1.77693	0.171967		Chr10	2310346	2.20332	0.15
Chr1	3766020	3.59156	0.131206		Chr2	4253283	4.05625	0.428571		Chr3	4248176	4.05138	0.155797		Chr4	2359904	2.25058	0.0275927		Chr5	3907352	3.72634	0.0386795		Chr6	3110529	2.96643	0.0911765		Chr7	3508827	3.34628	0.126263		Chr8	3400349	3.24283	0.0284091		Chr9	1863405	1.77708	0.0341543		Chr10	2310370	2.20334	0.101639
Chr1	3766609	3.59212	0.127273		Chr2	4255736	4.05859	0.111338		Chr3	4249610	4.05274	0.0863158		Chr4	2359935	2.25061	0.0386013		Chr5	3907439	3.72642	0.036118		Chr6	3124372	2.97963	0.0690949		Chr7	3511919	3.34923	0.153102		Chr8	3400356	3.24283	0.0545455		Chr9	1886226	1.79885	0.0714286		Chr10	2319938	2.21247	0.173077
Chr1	3766658	3.59216	0.142105		Chr2	4255997	4.05884	0.22872		Chr3	4320683	4.12052	0.133333		Chr4	2360051	2.25072	0.035991		Chr5	3907913	3.72688	0.0524365		Chr6	3124484	2.97974	0.0534736		Chr7	3518888	3.35587	0.0696742		Chr8	3401096	3.24354	0.083685		Chr9	1932360	1.84284	0.0611111		Chr10	2320465	2.21297	0.357143
Chr1	3769341	3.59472	0.0332478		Chr2	4256089	4.05892	0.0864756		Chr3	4339343	4.13832	0.118644		Chr4	2360072	2.25074	0.0422702		Chr5	3907927	3.72689	0.0134293		Chr6	3132111	2.98701	0.0735774		Chr7	3518891	3.35588	0.0450122		Chr8	3414965	3.25676	0.129644		Chr9	1940090	1.85021	0.265823		Chr10	2320487	2.21299	0.0733333
Chr1	3770714	3.59603	0.00769231		Chr2	4256225	4.05905	0.0798745		Chr3	4340295	4.13923	0.127119		Chr4	2360079	2.25075	0.0358717		Chr5	3907996	3.72696	0.0525322		Chr6	3132269	2.98716	0.120473		Chr7	3518964	3.35595	0.132687		Chr8	3431783	3.2728	0.113208		Chr9	1940099	1.85022	0.305		Chr10	2320501	2.213	0.207317
Chr1	3770722	3.59604	0.0332951		Chr2	4256258	4.05908	0.0395738		Chr3	4345277	4.14398	0.0967742		Chr4	2360141	2.25081	0.00304129		Chr5	3908000	3.72696	0.0529098		Chr6	3132545	2.98743	0.105533		Chr7	3518990	3.35597	0.00808555		Chr8	3431790	3.27281	0.115385		Chr9	1940103	1.85023	0.00810811		Chr10	2320502	2.213	0.164706
Chr1	3770925	3.59623	0.0148148		Chr2	4256574	4.05939	0.0185185		Chr3	4362833	4.16072	0.0192308		Chr4	2360150	2.25081	0.021803		Chr5	3908077	3.72703	0.0340334		Chr6	3132547	2.98743	0.119061		Chr7	3519147	3.35612	0.129431		Chr8	3467576	3.30694	0.100775		Chr9	1940373	1.85048	0.0988748		Chr10	2320845	2.21333	0.13964
Chr1	3774215	3.59937	0.623529		Chr2	4256868	4.05967	0.253731		Chr3	4382137	4.17913	0.122807		Chr4	2360331	2.25099	0.0255238		Chr5	3966670	3.78291	0.0841837		Chr6	3132618	2.9875	0.0677743		Chr7	3519155	3.35613	0.123583		Chr8	3480948	3.31969	0.00887379		Chr9	1941486	1.85155	0.130435		Chr10	2322987	2.21537	0.0635769
Chr1	3774234	3.59939	0.413043		Chr2	4256891	4.05969	0.285714		Chr3	4409120	4.20486	0.1		Chr4	2360387	2.25104	0.0451065		Chr5	3966743	3.78298	0.0818681		Chr6	3159272	3.01292	0.0835187		Chr7	3519202	3.35617	0.0282436		Chr8	3481318	3.32004	0.0103445		Chr9	1941516	1.85157	0.00943396		Chr10	2323133	2.21551	0.0384615
Chr1	3818211	3.64133	0.129032		Chr2	4256898	4.05969	0.283582		Chr3	4434489	4.22906	0.070028		Chr4	2360477	2.25113	0.0280345		Chr5	4037709	3.85066	0.139216		Chr6	3167723	3.02098	0.105037		Chr7	3520773	3.35767	0.25		Chr8	3481333	3.32006	0.0238095		Chr9	1944212	1.85415	0.0706954		Chr10	2323714	2.21607	0.0648739
Chr1	3825727	3.6485	0.2		Chr2	4297201	4.09813	0.365517		Chr3	4440527	4.23482	0.0874317		Chr4	2360589	2.25123	0.0303765		Chr5	4079703	3.89071	0.111111		Chr6	3222939	3.07363	0.0718391		Chr7	3520777	3.35767	0.25		Chr8	3481341	3.32007	0.0762241		Chr9	1947896	1.85766	0.0386531		Chr10	2324923	2.21722	0.168831
Chr1	3877286	3.69767	0.111111		Chr2	4317109	4.11712	0.0570704		Chr3	4466498	4.25958	0.25		Chr4	2360602	2.25125	0.050037		Chr5	4086585	3.89727	0.171245		Chr6	3223123	3.07381	0.0589744		Chr7	3520783	3.35768	0.213277		Chr8	3482170	3.32086	0.0162966		Chr9	1960656	1.86983	0.104036		Chr10	2325088	2.21738	0.173077
Chr1	3947891	3.765	0.118421		Chr2	4346033	4.1447	0.152778		Chr3	4476413	4.26904	0.0952381		Chr4	2361236	2.25185	0.0155251		Chr5	4087604	3.89824	0.0732026		Chr6	3223142	3.07383	0.0622711		Chr7	3521575	3.35844	0.057884		Chr8	3482200	3.32088	0.0728008		Chr9	1960719	1.86989	0.0348097		Chr10	2325424	2.2177	0.184615
Chr1	3966857	3.78309	0.112903		Chr2	4357136	4.15529	0.0712758		Chr3	4494731	4.28651	0.0785908		Chr4	2361257	2.25187	0.0260563		Chr5	4105510	3.91532	0.170213		Chr6	3223150	3.07384	0.0375912		Chr7	3521697	3.35855	0.055618		Chr8	3482359	3.32104	0.0380443		Chr9	1960807	1.86997	0.0985681		Chr10	2325482	2.21775	0.239316
Chr1	3967165	3.78338	0.289474		Chr2	4360359	4.15836	0.190476		Chr3	4508002	4.29917	0.220779		Chr4	2361443	2.25205	0.0312159		Chr5	4106372	3.91614	0.25		Chr6	3223166	3.07385	0.0261991		Chr7	3544478	3.38028	0.117647		Chr8	3482376	3.32105	0.0535107		Chr9	1960876	1.87004	0.0489707		Chr10	2325512	2.21778	0.247788
Chr1	3971234	3.78726	0.0999416		Chr2	4360388	4.15839	0.19469		Chr3	4508325	4.29947	0.173913		Chr4	2361482	2.25208	0.0565265		Chr5	4114948	3.92432	0.2		Chr6	3223249	3.07393	0.090676		Chr7	3544756	3.38054	0.139938		Chr8	3482636	3.3213	0.114806		Chr9	1960949	1.87011	0.0379804		Chr10	2325545	2.21781	0.235849
Chr1	4057551	3.86958	0.108108		Chr2	4360413	4.15841	0.125		Chr3	4508326	4.29947	0.204082		Chr4	2361524	2.25212	0.029739		Chr5	4126419	3.93526	0.0943396		Chr6	3224545	3.07517	0.185671		Chr7	3547016	3.3827	0.23562		Chr8	3482638	3.3213	0.105488		Chr9	1961164	1.87031	0.0250761		Chr10	2325759	2.21802	0.154762
Chr1	4061590	3.87343	0.116402		Chr2	4360427	4.15843	0.160305		Chr3	4518426	4.30911	0.156627		Chr4	2361597	2.25219	0.0395102		Chr5	4142087	3.9502	0.238095		Chr6	3225298	3.07588	0.00304233		Chr7	3555054	3.39036	0.190526		Chr8	3482682	3.32134	0.12131		Chr9	1961200	1.87035	0.017881		Chr10	2325767	2.21802	0.158537
Chr1	4063511	3.87527	0.142857		Chr2	4360479	4.15848	0.123077		Chr3	4526420	4.31673	0.269231		Chr4	2361617	2.25221	0.0239231		Chr5	4155109	3.96262	0.193548		Chr6	3226180	3.07673	0.0802469		Chr7	3568927	3.40359	0.0675889		Chr8	3497976	3.33593	0.144578		Chr9	1969262	1.87803	0.125		Chr10	2325778	2.21803	0.158537
Chr1	4097207	3.9074	0.097561		Chr2	4390841	4.18743	0.104895		Chr3	4526421	4.31673	0.28		Chr4	2361677	2.25227	0.036654		Chr5	4214589	4.01935	0.0386632		Chr6	3229779	3.08016	0.00923667		Chr7	3570673	3.40526	0.1875		Chr8	3498142	3.33609	0.0727425		Chr9	1969555	1.87831	0.0498084		Chr10	2334288	2.22615	0.120482
Chr1	4097208	3.9074	0.108434		Chr2	4406239	4.20212	0.364706		Chr3	4526484	4.31679	0.281176		Chr4	2361683	2.25228	0.0561717		Chr5	4250733	4.05381	0.135135		Chr6	3230491	3.08084	0.00491586		Chr7	3624086	3.4562	0.113208		Chr8	3507957	3.34545	0.230435		Chr9	1994303	1.90192	0.172131		Chr10	2370577	2.26076	0.212121
Chr1	4123949	3.9329	0.101124		Chr2	4406252	4.20213	0.188235		Chr3	4526515	4.31682	0.227355		Chr4	2361751	2.25234	0.0328521		Chr5	4267239	4.06956	0.140351		Chr6	3230735	3.08107	0.0541996		Chr7	3626637	3.45863	0.0457317		Chr8	3579125	3.41332	0.136086		Chr9	1994306	1.90192	0.164062		Chr10	2388502	2.27785	0.058908
Chr1	4138315	3.9466	0.107843		Chr2	4420841	4.21604	0.238245		Chr3	4526546	4.31685	0.190374		Chr4	2361956	2.25254	0.00499412		Chr5	4273987	4.07599	0.331726		Chr6	3230856	3.08118	0.0152245		Chr7	3662430	3.49277	0.0395604		Chr8	3593057	3.42661	0.123457		Chr9	1994413	1.90202	0.0626984		Chr10	2404839	2.29343	0.166667
Chr1	4138316	3.94661	0.107843		Chr2	4420842	4.21604	0.205312		Chr3	4526583	4.31689	0.253571		Chr4	2361986	2.25257	0.142532		Chr5	4273993	4.076	0.0818015		Chr6	3231049	3.08137	0.0430005		Chr7	3662432	3.49277	0.00316122		Chr8	3601445	3.43461	0.113636		Chr9	2000836	1.90815	0.0236407		Chr10	2404859	2.29345	0.160714
Chr1	4203062	4.00835	0.200483		Chr2	4460376	4.25375	0.118644		Chr3	4526597	4.3169	0.230952		Chr4	2362010	2.25259	0.0341404		Chr5	4273995	4.076	0.0829088		Chr6	3231445	3.08175	0.0824786		Chr7	3666584	3.49673	0.164456		Chr8	3609825	3.4426	0.135659		Chr9	2000838	1.90815	0.0367762		Chr10	2404926	2.29352	0.192308
Chr1	4219871	4.02438	0.106125		Chr2	4460377	4.25375	0.12069		Chr3	4541971	4.33156	0.431818		Chr4	2362400	2.25296	0.0455049		Chr5	4274288	4.07628	0.0564904		Chr6	3231624	3.08192	0.0128405		Chr7	3673289	3.50312	0.162567		Chr8	3609836	3.44261	0.118992		Chr9	2018921	1.92539	0.0307692		Chr10	2404934	2.29352	0.16
Chr1	4231004	4.035	0.205314		Chr2	4460378	4.25375	0.135593		Chr3	4562559	4.3512	0.10101		Chr4	2362403	2.25296	0.0535536		Chr5	4274343	4.07633	0.118413		Chr6	3231819	3.0821	0.09277		Chr7	3681415	3.51087	0.153846		Chr8	3612381	3.44503	0.135802		Chr9	2019569	1.92601	0.0704509		Chr10	2408101	2.29654	0.173913
Chr1	4231005	4.035	0.185606		Chr2	4466493	4.25958	0.0495298		Chr3	4569598	4.35791	0.133333		Chr4	2362421	2.25298	0.0465534		Chr5	4275003	4.07696	0.136842		Chr6	3231867	3.08215	0.0554668		Chr7	3683728	3.51308	0.0891595		Chr8	3646327	3.47741	0.107843		Chr9	2019572	1.92601	0.0568627		Chr10	2408106	2.29655	0.170213
Chr1	4249802	4.05293	0.05		Chr2	4467688	4.26072	0.0727273		Chr3	4611298	4.39768	0.248872		Chr4	2362460	2.25302	0.0129506		Chr5	4291363	4.09256	0.0752688		Chr6	3231873	3.08215	0.0552912		Chr7	3683731	3.51308	0.0870743		Chr8	3657088	3.48767	0.136641		Chr9	2020548	1.92694	0.126761		Chr10	2430610	2.31801	0.00560224
Chr1	4262573	4.06511	0.0525847		Chr2	4468432	4.26143	0.15035		Chr3	4611505	4.39787	0.210459		Chr4	2362619	2.25317	0.0273806		Chr5	4291375	4.09257	0.330268		Chr6	3231963	3.08224	0.0378111		Chr7	3683797	3.51314	0.101635		Chr8	3714153	3.54209	0.152174		Chr9	2030432	1.93637	0.123077		Chr10	2430615	2.31802	0.0140777
Chr1	4321392	4.1212	0.157051		Chr2	4489456	4.28148	0.193189		Chr3	4611516	4.39788	0.169935		Chr4	2362928	2.25346	0.0149249		Chr5	4300575	4.10135	0.166667		Chr6	3231972	3.08225	0.0282064		Chr7	3683809	3.51315	0.124088		Chr8	3715946	3.5438	0.37594		Chr9	2036341	1.94201	0.291667		Chr10	2432007	2.31934	0.174908
Chr1	4325398	4.12502	0.0261557		Chr2	4489457	4.28148	0.192741		Chr3	4612286	4.39862	0.189655		Chr4	2362934	2.25347	0.00524169		Chr5	4304596	4.10518	0.122642		Chr6	3231984	3.08226	0.0285011		Chr7	3691408	3.5204	0.107143		Chr8	3716210	3.54405	0.366197		Chr9	2043804	1.94912	0.6		Chr10	2432761	2.32006	0.127451
Chr1	4350991	4.14943	0.2		Chr2	4518332	4.30902	0.109		Chr3	4612341	4.39867	0.169492		Chr4	2362939	2.25347	0.0458388		Chr5	4304597	4.10518	0.122642		Chr6	3232014	3.08229	0.039881		Chr7	3695915	3.5247	0.174619		Chr8	3751744	3.57794	0.198957		Chr9	2054710	1.95952	0.192907		Chr10	2432769	2.32007	0.13239
Chr1	4381109	4.17815	0.0472482		Chr2	4527400	4.31767	0.238095		Chr3	4622707	4.40856	0.25		Chr4	2363297	2.25382	0.000107373		Chr5	4320349	4.12021	0.129781		Chr6	3234149	3.08432	0.183007		Chr7	3697631	3.52634	0.131429		Chr8	3751895	3.57809	0.122807		Chr9	2054713	1.95953	0.191426		Chr10	2432778	2.32008	0.135629
Chr1	4397719	4.19399	0.170526		Chr2	4551587	4.34073	0.28254		Chr3	4622820	4.40866	0.130435		Chr4	2363496	2.25401	0.0152881		Chr5	4328625	4.1281	0.0666667		Chr6	3234155	3.08433	0.167702		Chr7	3698053	3.52674	0.401914		Chr8	3751957	3.57815	0.112782		Chr9	2055276	1.96006	0.136364		Chr10	2432804	2.3201	0.0970617
Chr1	4397721	4.19399	0.197368		Chr2	4551864	4.341	0.22735		Chr3	4636090	4.42132	0.130435		Chr4	2363591	2.2541	0.035713		Chr5	4328635	4.12811	0.0488722		Chr6	3234175	3.08435	0.156069		Chr7	3698255	3.52693	0.183333		Chr8	3756559	3.58253	0.0971429		Chr9	2066576	1.97084	0.227273		Chr10	2445146	2.33187	0.16
Chr1	4557798	4.34665	0.18189		Chr2	4552134	4.34125	0.231488		Chr3	4659367	4.44352	0.104231		Chr4	2363618	2.25412	0.0315464		Chr5	4328638	4.12811	0.0579937		Chr6	3272809	3.12119	0.09		Chr7	3698270	3.52695	0.176829		Chr8	3756843	3.5828	0.0919158		Chr9	2067601	1.97182	0.118056		Chr10	2450660	2.33713	0.102183
Chr1	4557976	4.34682	0.0769608		Chr2	4554816	4.34381	0.196429		Chr3	4660210	4.44432	0.156684		Chr4	2363941	2.25443	0.0256472		Chr5	4351759	4.15016	0.104414		Chr6	3319648	3.16586	0.0877193		Chr7	3714066	3.54201	0.0916031		Chr8	3761826	3.58756	0.100818		Chr9	2067614	1.97183	0.121454		Chr10	2450847	2.33731	0.126088
Chr1	4558238	4.34707	0.103821		Chr2	4554817	4.34381	0.196429		Chr3	4689379	4.47214	0.205556		Chr4	2364348	2.25482	0.0471416		Chr5	4377612	4.17482	0.0854777		Chr6	3341055	3.18628	0.25		Chr7	3744219	3.57077	0.122807		Chr8	3764909	3.5905	0.089835		Chr9	2072174	1.97618	0.0738796		Chr10	2450971	2.33743	0.152047
Chr1	4575747	4.36377	0.00669856		Chr2	4572690	4.36086	0.138889		Chr3	4689415	4.47217	0.191919		Chr4	2364515	2.25498	0.0411385		Chr5	4378012	4.1752	0.115556		Chr6	3349471	3.1943	0.155172		Chr7	3773091	3.5983	0.0571429		Chr8	3764910	3.5905	0.090549		Chr9	2078071	1.9818	0.128049		Chr10	2451295	2.33774	0.0635714
Chr1	4576426	4.36442	0.0181818		Chr2	4578390	4.36629	0.103948		Chr3	4689431	4.47219	0.173469		Chr4	2364525	2.25499	0.0151976		Chr5	4378253	4.17543	0.075		Chr6	3349472	3.19431	0.137931		Chr7	3851200	3.67279	0.103388		Chr8	3764936	3.59052	0.113196		Chr9	2078275	1.982	0.13593		Chr10	2452021	2.33843	0.298137
Chr1	4589532	4.37692	0.204795		Chr2	4601375	4.38821	0.103093		Chr3	4689439	4.4722	0.15625		Chr4	2364598	2.25506	0.20094		Chr5	4378728	4.17588	0.00697674		Chr6	3352497	3.19719	0.0701754		Chr7	3851351	3.67293	0.0466698		Chr8	3777552	3.60255	0.126316		Chr9	2078280	1.982	0.102381		Chr10	2458906	2.345	0.0623974
Chr1	4589537	4.37692	0.246061		Chr2	4610283	4.39671	0.109589		Chr3	4689446	4.4722	0.166667		Chr4	2364661	2.25512	0.105746		Chr5	4379857	4.17696	0.0348506		Chr6	3352593	3.19728	0.0195122		Chr7	3868834	3.68961	0.16825		Chr8	3777573	3.60257	0.204453		Chr9	2081365	1.98494	0.108794		Chr10	2458920	2.34501	0.0633117
Chr1	4631836	4.41726	0.111111		Chr2	4629353	4.4149	0.151515		Chr3	4689495	4.47225	0.100649		Chr4	2365632	2.25604	0.0257157		Chr5	4379935	4.17703	0.0810185		Chr6	3354912	3.19949	0.120181		Chr7	3868836	3.68961	0.163352		Chr8	3779233	3.60416	0.126761		Chr9	2081400	1.98498	0.134762		Chr10	2469277	2.35489	0.0734536
Chr1	4635693	4.42094	0.29526		Chr2	4629356	4.4149	0.15625		Chr3	4689507	4.47226	0.0723684		Chr4	2365758	2.25616	0.00590833		Chr5	4393480	4.18995	0.0985646		Chr6	3354931	3.19951	0.0867793		Chr7	3878968	3.69927	0.492754		Chr8	3779234	3.60416	0.12766		Chr9	2086682	1.99002	0.0852632		Chr10	2492351	2.37689	0.117647
Chr1	4635738	4.42098	0.25641		Chr2	4646412	4.43116	0.166667		Chr3	4713153	4.49481	0.12183		Chr4	2365781	2.25618	0.0143477		Chr5	4393510	4.18998	0.0861111		Chr6	3356971	3.20146	0.181034		Chr7	3878969	3.69927	0.541667		Chr8	3779250	3.60417	0.144828		Chr9	2112694	2.01482	0.0534214		Chr10	2496451	2.3808	0.169014
Chr1	4635791	4.42103	0.197107		Chr2	4666925	4.45073	0.0833333		Chr3	4736424	4.51701	0.117708		Chr4	2365793	2.2562	0.00136977		Chr5	4418698	4.214	0.0556082		Chr6	3357018	3.2015	0.125108		Chr7	3878992	3.6993	0.339394		Chr8	3779280	3.6042	0.158273		Chr9	2114204	2.01626	0.243396		Chr10	2557505	2.43903	0.0025641
Chr1	4636825	4.42202	0.134146		Chr2	4698997	4.48131	0.133333		Chr3	4752435	4.53228	0.367089		Chr4	2368256	2.25854	0.0352834		Chr5	4419560	4.21482	0.177686		Chr6	3357385	3.20185	0.132743		Chr7	3904113	3.72325	0.191489		Chr8	3779290	3.60421	0.13986		Chr9	2114284	2.01634	0.236559		Chr10	2585571	2.46579	0.141844
Chr1	4636827	4.42202	0.148148		Chr2	4698999	4.48131	0.12987		Chr3	4754393	4.53414	0.0690653		Chr4	2412019	2.30028	0.0722399		Chr5	4420215	4.21545	0.157043		Chr6	3357403	3.20187	0.0773455		Chr7	3904116	3.72326	0.195652		Chr8	3779312	3.60423	0.121429		Chr9	2115386	2.01739	0.234426		Chr10	2585605	2.46583	0.150376
Chr1	4646821	4.43155	0.151184		Chr2	4702508	4.48466	0.025641		Chr3	4784884	4.56322	0.062702		Chr4	2412038	2.3003	0.0537245		Chr5	4435114	4.22965	0.0729927		Chr6	3358682	3.20309	0.0545171		Chr7	3911430	3.73023	0.166667		Chr8	3787034	3.6116	0.136454		Chr9	2115388	2.01739	0.25082		Chr10	2585647	2.46587	0.131387
Chr1	4652312	4.43679	0.110377		Chr2	4706854	4.48881	0.253521		Chr3	4794149	4.57206	0.357143		Chr4	2412122	2.30038	0.0502857		Chr5	4435190	4.22973	0.0265391		Chr6	3423893	3.26528	0.135484		Chr7	3933795	3.75156	0.176471		Chr8	3829691	3.65228	0.142857		Chr9	2115841	2.01782	0.518182		Chr10	2600253	2.47979	0.328947
Chr1	4653816	4.43822	0.246809		Chr2	4706966	4.48891	0.169492		Chr3	4824295	4.60081	0.666667		Chr4	2412221	2.30047	0.0704762		Chr5	4462914	4.25617	0.13913		Chr6	3424082	3.26546	0.122807		Chr7	3945335	3.76256	0.0643275		Chr8	3831305	3.65382	0.0659187		Chr9	2135751	2.03681	0.25		Chr10	2600273	2.47981	0.10687
Chr1	4653851	4.43826	0.168914		Chr2	4718034	4.49947	0.111515		Chr3	4833573	4.60965	0.154655		Chr4	2413147	2.30136	0.3		Chr5	4463040	4.25629	0.0401494		Chr6	3424123	3.2655	0.201732		Chr7	3945439	3.76266	0.0574946		Chr8	3832583	3.65504	0.106195		Chr9	2154518	2.05471	0.16		Chr10	2600293	2.47983	0.151079
Chr1	4664305	4.44823	0.0334653		Chr2	4726657	4.50769	0.179402		Chr3	4833574	4.60966	0.208363		Chr4	2444695	2.33144	0.112676		Chr5	4464818	4.25798	0.145373		Chr6	3479404	3.31822	0.220599		Chr7	3946117	3.76331	0.0674603		Chr8	3836554	3.65882	0.11		Chr9	2154519	2.05471	0.16		Chr10	2600294	2.47983	0.135484
Chr1	4664340	4.44826	0.0212283		Chr2	4726658	4.50769	0.179402		Chr3	4855176	4.63026	0.128472		Chr4	2449295	2.33583	0.0369078		Chr5	4472170	4.26499	0.162139		Chr6	3483003	3.32165	0.122793		Chr7	3946151	3.76334	0.00770003		Chr8	3869330	3.69008	0.235294		Chr9	2154531	2.05472	0.174312		Chr10	2600295	2.47983	0.130435
Chr1	4687658	4.4705	0.103896		Chr2	4726659	4.50769	0.179402		Chr3	4912796	4.68521	0.109091		Chr4	2449361	2.33589	0.0265805		Chr5	4473611	4.26637	0.0723327		Chr6	3483013	3.32166	0.133712		Chr7	3946288	3.76347	0.000550488		Chr8	3869542	3.69028	0.166667		Chr9	2154979	2.05515	0.118729		Chr10	2600413	2.47995	0.0392157
Chr1	4687660	4.4705	0.0982143		Chr2	4730328	4.51119	0.451613		Chr3	4925977	4.69778	0.126316		Chr4	2478275	2.36347	0.128205		Chr5	4473758	4.26651	0.00590566		Chr6	3483027	3.32167	0.0987472		Chr7	3978954	3.79463	0.0909091		Chr8	3887377	3.70729	0.307692		Chr9	2155923	2.05605	0.0594595		Chr10	2600800	2.48032	0.0217323
Chr1	4687662	4.4705	0.0982143		Chr2	4736630	4.5172	0.428571		Chr3	4963700	4.73375	0.100147		Chr4	2478277	2.36347	0.153846		Chr5	4473792	4.26654	0.00197239		Chr6	3488766	3.32715	0.0434211		Chr7	3984226	3.79965	0.125		Chr8	3930221	3.74815	0.244444		Chr9	2156270	2.05638	0.0627511		Chr10	2601156	2.48066	0.222637
Chr1	4690846	4.47354	0.15625		Chr2	4736671	4.51724	0.239583		Chr3	4973703	4.74329	0.0628019		Chr4	2487855	2.3726	0.132353		Chr5	4475372	4.26805	0.233286		Chr6	3488897	3.32727	0.0801282		Chr7	3984227	3.79965	0.146341		Chr8	3944442	3.76171	0.173913		Chr9	2156271	2.05638	0.00048849		Chr10	2601944	2.48141	0.0327586
Chr1	4691295	4.47397	0.189474		Chr2	4745640	4.52579	0.056061		Chr3	4997141	4.76565	0.262586		Chr4	2498288	2.38255	0.077907		Chr5	4552304	4.34142	0.125		Chr6	3494625	3.33273	0.0349546		Chr7	3984395	3.79982	0.380952		Chr8	3944590	3.76185	0.193548		Chr9	2156295	2.0564	0.0645298		Chr10	2601998	2.48146	0.0426974
Chr1	4691298	4.47397	0.182609		Chr2	4745660	4.52581	0.0531445		Chr3	5009785	4.7777	0.0787361		Chr4	2498439	2.3827	0.0699234		Chr5	4555512	4.34447	0.125		Chr6	3504885	3.34252	0.0715962		Chr7	4014194	3.82823	0.166667		Chr8	3944599	3.76186	0.193548		Chr9	2156312	2.05642	0.0844637		Chr10	2602398	2.48184	0.132143
Chr1	4712690	4.49437	0.121039		Chr2	4745771	4.52592	0.00982704		Chr3	5010018	4.77793	0.0807266		Chr4	2498459	2.38272	0.0732943		Chr5	4579647	4.36749	0.166667		Chr6	3504886	3.34252	0.131579		Chr7	4034210	3.84732	0.214286		Chr8	3944638	3.7619	0.119658		Chr9	2156580	2.05667	0.0985325		Chr10	2602484	2.48192	0.275
Chr1	4713664	4.4953	0.0498316		Chr2	4752067	4.53192	0.104244		Chr3	5040185	4.80669	0.14		Chr4	2498464	2.38272	0.0564103		Chr5	4587101	4.3746	0.157895		Chr6	3548414	3.38403	0.0833333		Chr7	4040775	3.85358	0.434211		Chr8	3958156	3.77479	0.11215		Chr9	2156609	2.0567	0.0770677		Chr10	2602485	2.48192	0.275
Chr1	4713686	4.49532	0.0312095		Chr2	4752081	4.53194	0.164835		Chr3	5062908	4.82837	0.0668016		Chr4	2504818	2.38878	0.0975474		Chr5	4624007	4.4098	0.15493		Chr6	3548444	3.38406	0.125		Chr7	4042525	3.85525	0.0580466		Chr8	3980316	3.79593	0.15368		Chr9	2156623	2.05672	0.0118421		Chr10	2611448	2.49047	0.638889
Chr1	4736332	4.51692	0.0970696		Chr2	4752335	4.53218	0.145833		Chr3	5075355	4.84024	0.214286		Chr4	2542028	2.42427	0.000464135		Chr5	4624009	4.4098	0.173913		Chr6	3657386	3.48796	0.196667		Chr7	4042642	3.85536	0.130259		Chr8	4003863	3.81838	0.0498575		Chr9	2157297	2.05736	0.137633		Chr10	2611449	2.49047	0.638889
Chr1	4744270	4.52449	0.333333		Chr2	4754456	4.5342	0.208333		Chr3	5075381	4.84026	0.122807		Chr4	2542079	2.42432	0.0217067		Chr5	4624010	4.4098	0.161765		Chr6	3663602	3.49388	0.114706		Chr7	4054282	3.86646	0.0483193		Chr8	4003868	3.81839	0.053701		Chr9	2169951	2.06943	0.160302		Chr10	2627689	2.50596	0.0685484
Chr1	4751746	4.53162	0.0604839		Chr2	4754463	4.53421	0.235192		Chr3	5139660	4.90156	0.171429		Chr4	2542082	2.42432	0.0167894		Chr5	4635984	4.42122	0.0681421		Chr6	3663606	3.49389	0.0234568		Chr7	4067270	3.87885	0.220635		Chr8	4003872	3.81839	0.0618401		Chr9	2173880	2.07317	0.0769231		Chr10	2636418	2.51428	0.224194
Chr1	4751763	4.53163	0.054365		Chr2	4762500	4.54187	0.0734568		Chr3	5143550	4.90527	0.109375		Chr4	2542333	2.42456	0.0206349		Chr5	4660122	4.44424	0.15534		Chr6	3674998	3.50475	0.05		Chr7	4067271	3.87885	0.283051		Chr8	4010404	3.82462	0.15		Chr9	2176478	2.07565	0.103448		Chr10	2636439	2.5143	0.177489
Chr1	4751774	4.53164	0.046595		Chr2	4769101	4.54817	0.068281		Chr3	5154200	4.91543	0.136364		Chr4	2548852	2.43077	0.000164935		Chr5	4660123	4.44424	0.15534		Chr6	3685126	3.51441	0.110092		Chr7	4067272	3.87885	0.3		Chr8	4010406	3.82462	0.15		Chr9	2176922	2.07607	0.0782609		Chr10	2636469	2.51433	0.12907
Chr1	4752393	4.53224	0.1		Chr2	4769478	4.54853	0.363221		Chr3	5170880	4.93134	0.142308		Chr4	2564813	2.446	0.296296		Chr5	4660124	4.44424	0.152381		Chr6	3703844	3.53226	0.169697		Chr7	4072166	3.88352	0.229565		Chr8	4014028	3.82808	0.132231		Chr9	2193441	2.09183	0.184783		Chr10	2636551	2.51441	0.107143
Chr1	4762722	4.54209	0.0990991		Chr2	4769479	4.54853	0.373303		Chr3	5184439	4.94427	0.101695		Chr4	2583311	2.46364	0.109208		Chr5	4660169	4.44428	0.207364		Chr6	3703854	3.53227	0.175214		Chr7	4105430	3.91524	0.0730769		Chr8	4019414	3.83321	0.135593		Chr9	2194768	2.09309	0.2		Chr10	2636738	2.51459	0.176471
Chr1	4805302	4.58269	0.184258		Chr2	4769480	4.54853	0.373669		Chr3	5187261	4.94696	0.0987654		Chr4	2583363	2.46369	0.0478327		Chr5	4660211	4.44432	0.199764		Chr6	3703940	3.53235	0.138524		Chr7	4136532	3.9449	0.12963		Chr8	4019415	3.83321	0.140351		Chr9	2196485	2.09473	0.0596689		Chr10	2641864	2.51948	0.20915
Chr1	4807814	4.58509	0.179235		Chr2	4769481	4.54853	0.374382		Chr3	5189874	4.94945	0.248337		Chr4	2588451	2.46854	0.181356		Chr5	4660244	4.44436	0.153298		Chr6	3704161	3.53256	0.138009		Chr7	4136604	3.94497	0.10853		Chr8	4024667	3.83822	0.095402		Chr9	2196514	2.09476	0.0806126		Chr10	2644250	2.52175	0.104762
Chr1	4826870	4.60326	0.146341		Chr2	4769484	4.54853	0.374029		Chr3	5196445	4.95572	0.333333		Chr4	2590674	2.47066	0.0963067		Chr5	4660264	4.44437	0.12547		Chr6	3704164	3.53257	0.12963		Chr7	4136688	3.94505	0.14961		Chr8	4024735	3.83829	0.0488759		Chr9	2203657	2.10157	0.0727273		Chr10	2648054	2.52538	0.131574
Chr1	4871212	4.64555	0.160714		Chr2	4769491	4.54854	0.365893		Chr3	5228672	4.98645	0.103448		Chr4	2591063	2.47103	0.0958333		Chr5	4660287	4.4444	0.105495		Chr6	3713880	3.54183	0.0711443		Chr7	4136860	3.94522	0.00837321		Chr8	4024933	3.83848	0.0793296		Chr9	2206636	2.10441	0.0325758		Chr10	2648441	2.52575	0.0707317
Chr1	4871213	4.64555	0.160714		Chr2	4769494	4.54854	0.343844		Chr3	5250113	5.0069	0.131579		Chr4	2591087	2.47105	0.216216		Chr5	4664936	4.44883	0.152174		Chr6	3719613	3.5473	0.0636475		Chr7	4137397	3.94573	0.165714		Chr8	4025003	3.83854	0.00632706		Chr9	2208224	2.10593	0.162821		Chr10	2648469	2.52578	0.0507246
Chr1	4915289	4.68758	0.0958904		Chr2	4769505	4.54855	0.325318		Chr3	5250114	5.0069	0.133333		Chr4	2591956	2.47188	0.267267		Chr5	4664945	4.44884	0.0635739		Chr6	3731639	3.55877	0.130471		Chr7	4145465	3.95342	0.101655		Chr8	4025008	3.83855	0.00133668		Chr9	2224246	2.12121	0.0945946		Chr10	2649023	2.52631	0.264368
Chr1	4918264	4.69042	0.141141		Chr2	4787661	4.56587	0.161905		Chr3	5252020	5.00872	0.180734		Chr4	2591959	2.47188	0.288889		Chr5	4664961	4.44885	0.0806452		Chr6	3731690	3.55882	0.134033		Chr7	4174175	3.9808	0.117021		Chr8	4025021	3.83856	0.0375415		Chr9	2238134	2.13445	0.27415		Chr10	2650855	2.52805	0.0416667
Chr1	4919269	4.69138	0.0555556		Chr2	4787662	4.56587	0.105769		Chr3	5252117	5.00881	0.157692		Chr4	2594001	2.47383	0.0347509		Chr5	4673249	4.45676	0.138211		Chr6	3731934	3.55905	0.106182		Chr7	4174178	3.98081	0.145631		Chr8	4039538	3.8524	0.267267		Chr9	2238172	2.13449	0.155556		Chr10	2652447	2.52957	0.134191
Chr1	5002105	4.77038	0.108696		Chr2	4794477	4.57237	0.186441		Chr3	5286560	5.04166	0.0815385		Chr4	2594181	2.474	0.0307329		Chr5	4673260	4.45677	0.142857		Chr6	3731944	3.55906	0.1		Chr7	4174239	3.98086	0.230769		Chr8	4039550	3.85242	0.193182		Chr9	2246326	2.14226	0.00279291		Chr10	2652456	2.52958	0.124646
Chr1	5011943	4.77976	0.1		Chr2	4794478	4.57237	0.137931		Chr3	5323877	5.07724	0.116279		Chr4	2596101	2.47583	0.0240157		Chr5	4674404	4.45786	0.148635		Chr6	3734780	3.56176	0.00557185		Chr7	4213652	4.01845	0.162791		Chr8	4092371	3.90279	0.0565217		Chr9	2246418	2.14235	0.0856691		Chr10	2653845	2.5309	0.192308
Chr1	5031647	4.79855	0.14		Chr2	4794479	4.57237	0.12069		Chr3	5323879	5.07725	0.103448		Chr4	2611921	2.49092	0.0482895		Chr5	4674427	4.45788	0.246296		Chr6	3735235	3.5622	0.12		Chr7	4213674	4.01847	0.123288		Chr8	4100125	3.91018	0.0952381		Chr9	2246441	2.14237	0.0799373		Chr10	2653854	2.53091	0.182432
Chr1	5040180	4.80669	0.112937		Chr2	4795099	4.57296	0.206897		Chr3	5339076	5.09174	0.150456		Chr4	2612116	2.49111	0.0466442		Chr5	4674653	4.4581	0.222689		Chr6	3735236	3.5622	0.129618		Chr7	4283279	4.08485	0.117647		Chr8	4103724	3.91362	0.0842572		Chr9	2246445	2.14238	0.0758951		Chr10	2654290	2.53133	0.111949
Chr1	5048925	4.81503	0.112485		Chr2	4831360	4.60754	0.078355		Chr3	5359924	5.11162	0.129208		Chr4	2612136	2.49113	0.076987		Chr5	4674728	4.45817	0.12516		Chr6	3737231	3.5641	0.0108401		Chr7	4283293	4.08487	0.13253		Chr8	4122092	3.93113	0.185484		Chr9	2246456	2.14239	0.0690305		Chr10	2654315	2.53135	0.0741201
Chr1	5048973	4.81508	0.107143		Chr2	4855045	4.63013	0.133929		Chr3	5368164	5.11948	0.12381		Chr4	2612968	2.49192	0.000527183		Chr5	4678391	4.46166	0.11509		Chr6	3737234	3.5641	0.0142222		Chr7	4283338	4.08491	0.123596		Chr8	4122167	3.9312	0.147425		Chr9	2246588	2.14251	0.125744		Chr10	2656106	2.53306	0.114286
Chr1	5049973	4.81603	0.435897		Chr2	4871445	4.64577	0.00539374		Chr3	5393429	5.14357	0.157895		Chr4	2612977	2.49193	0.07705		Chr5	4731726	4.51253	0.144578		Chr6	3737918	3.56476	0.0584495		Chr7	4291534	4.09273	0.146192		Chr8	4123530	3.9325	0.121016		Chr9	2246606	2.14253	0.195676		Chr10	2686854	2.56238	0.172414
Chr1	5049983	4.81604	0.170732		Chr2	4871452	4.64578	0.0173454		Chr3	5393656	5.14379	0.136508		Chr4	2612986	2.49194	0.0840292		Chr5	4731733	4.51253	0.154762		Chr6	3741547	3.56822	0.0928571		Chr7	4291544	4.09274	0.146601		Chr8	4123818	3.93278	0.241758		Chr9	2250196	2.14595	0.0652174		Chr10	2686855	2.56238	0.172414
Chr1	5051958	4.81792	0.153846		Chr2	4890577	4.66402	0.192308		Chr3	5404558	5.15419	0.0785714		Chr4	2613447	2.49238	0.152256		Chr5	4736464	4.51704	0.0958333		Chr6	3741560	3.56823	0.0793103		Chr7	4299067	4.09991	0.016731		Chr8	4123826	3.93279	0.288889		Chr9	2250369	2.14612	0.0886173		Chr10	2694205	2.56939	0.111111
Chr1	5055052	4.82087	0.0990991		Chr2	4890578	4.66402	0.164557		Chr3	5414474	5.16364	0.352273		Chr4	2613448	2.49238	0.144159		Chr5	4739497	4.51994	0.219349		Chr6	3744828	3.57135	0.162821		Chr7	4328556	4.12803	0.0790094		Chr8	4123854	3.93281	0.285714		Chr9	2250455	2.1462	0.165501		Chr10	2701060	2.57593	0.126667
Chr1	5055054	4.82088	0.116071		Chr2	4900442	4.67343	0.412371		Chr3	5414477	5.16365	0.255556		Chr4	2613475	2.4924	0.0480046		Chr5	4739508	4.51995	0.224932		Chr6	3768131	3.59357	0.180805		Chr7	4328707	4.12818	0.15466		Chr8	4134248	3.94273	0.144578		Chr9	2251661	2.14735	0.0895349		Chr10	2701142	2.57601	0.108333
Chr1	5057531	4.82324	0.104167		Chr2	4927301	4.69904	0.0795031		Chr3	5418977	5.16794	0.118812		Chr4	2613727	2.49264	0.102804		Chr5	4739521	4.51996	0.224918		Chr6	3811946	3.63535	0.261317		Chr7	4328740	4.12821	0.136752		Chr8	4148661	3.95647	0.21		Chr9	2251957	2.14763	0.0662594		Chr10	2701150	2.57602	0.0483193
Chr1	5069752	4.83489	0.157895		Chr2	4927302	4.69904	0.0956522		Chr3	5419683	5.16861	0.0607679		Chr4	2631264	2.50937	0.00656407		Chr5	4739645	4.52008	0.0335675		Chr6	3812188	3.63559	0.0140468		Chr7	4328750	4.12822	0.11		Chr8	4217300	4.02193	0.0444444		Chr9	2255286	2.15081	0.176186		Chr10	2701157	2.57602	0.13018
Chr1	5071830	4.83687	0.13478		Chr2	4927339	4.69908	0.147826		Chr3	5419778	5.1687	0.0182002		Chr4	2631291	2.50939	0.0729861		Chr5	4753937	4.53371	0.208333		Chr6	3812211	3.63561	0.0696359		Chr7	4328773	4.12824	0.125		Chr8	4246849	4.05011	0.0656814		Chr9	2255335	2.15086	0.193773		Chr10	2701166	2.57603	0.124312
Chr1	5071890	4.83693	0.201324		Chr2	4928346	4.70004	0.0465251		Chr3	5419892	5.16881	0.023023		Chr4	2631293	2.5094	0.071053		Chr5	4754058	4.53382	0.24		Chr6	3813930	3.63725	0.157143		Chr7	4363972	4.16181	0.000322373		Chr8	4247249	4.05049	0.0151589		Chr9	2256162	2.15164	0.0650794		Chr10	2701177	2.57604	0.0997494
Chr1	5072082	4.83711	0		Chr2	4928390	4.70008	0.104256		Chr3	5419915	5.16883	0.0799228		Chr4	2631305	2.50941	0.0705043		Chr5	4755332	4.53504	0.208791		Chr6	3816029	3.63925	0.0836564		Chr7	4364001	4.16184	0.0699301		Chr8	4258669	4.06138	0.00961538		Chr9	2256953	2.1524	0.0546218		Chr10	2701413	2.57627	0.0120773
Chr1	5077569	4.84235	0.135135		Chr2	4928428	4.70012	0.106715		Chr3	5427084	5.17567	0.062702		Chr4	2631373	2.50947	0.011221		Chr5	4755334	4.53504	0.221014		Chr6	3819007	3.64209	0.145661		Chr7	4437164	4.23161	0.0228175		Chr8	4268961	4.0712	0.23617		Chr9	2257062	2.1525	0.0127273		Chr10	2701775	2.57661	0.205249
Chr1	5080187	4.84484	0.0520282		Chr2	4929016	4.70068	0.183333		Chr3	5470372	5.21695	0.105056		Chr4	2631607	2.5097	0.0132377		Chr5	4755514	4.53521	0.0707237		Chr6	3819244	3.64231	0.12514		Chr7	4437181	4.23163	0.0406291		Chr8	4269396	4.07161	0.0257889		Chr9	2257094	2.15253	0.09494		Chr10	2702582	2.57738	0.0840524
Chr1	5089780	4.85399	0.141026		Chr2	4930260	4.70186	0.275362		Chr3	5476580	5.22287	0.226891		Chr4	2631626	2.50971	0.081166		Chr5	4755520	4.53522	0.149798		Chr6	3819261	3.64233	0.140612		Chr7	4437536	4.23196	0.0779874		Chr8	4269459	4.07167	0.0805753		Chr9	2259314	2.15465	0.161943		Chr10	2702825	2.57761	0.125436
Chr1	5091070	4.85522	0.139535		Chr2	4930283	4.70188	0.279412		Chr3	5489360	5.23506	0.0816993		Chr4	2631714	2.5098	0.013073		Chr5	4758747	4.53829	0.118894		Chr6	3819434	3.6425	0.137116		Chr7	4437614	4.23204	0.0531148		Chr8	4269525	4.07174	0.045088		Chr9	2259325	2.15466	0.147917		Chr10	2702902	2.57769	0.187387
Chr1	5092146	4.85625	0.163077		Chr2	4930287	4.70189	0.275362		Chr3	5502227	5.24733	0.273333		Chr4	2631769	2.50985	0.0163359		Chr5	4758774	4.53832	0.0601706		Chr6	3904496	3.72362	0.000192641		Chr7	4449904	4.24376	0.077187		Chr8	4269752	4.07195	0.0575221		Chr9	2277669	2.17215	0.333333		Chr10	2702929	2.57771	0.177512
Chr1	5122053	4.88477	0.144127		Chr2	4939143	4.71033	0.165217		Chr3	5502229	5.24733	0.138889		Chr4	2631978	2.51005	0.0938766		Chr5	4761263	4.54069	0.0524691		Chr6	3904518	3.72364	0.00375683		Chr7	4466275	4.25937	0.113799		Chr8	4276271	4.07817	0.0757991		Chr9	2280628	2.17498	0.187879		Chr10	2702957	2.57774	0.293939
Chr1	5176421	4.93662	0.0426336		Chr2	4963385	4.73345	0.208333		Chr3	5508140	5.25297	0.164456		Chr4	2631979	2.51005	0.0608682		Chr5	4761840	4.54124	0.0527066		Chr6	3904565	3.72368	0.0246665		Chr7	4476136	4.26878	0.0961277		Chr8	4277743	4.07957	0.25		Chr9	2280647	2.17499	0.435897		Chr10	2720874	2.59483	0.288971
Chr1	5180649	4.94065	0.241353		Chr2	4966596	4.73652	0.162791		Chr3	5528687	5.27257	0.0340909		Chr4	2632007	2.51008	0.019769		Chr5	4762635	4.542	0.202381		Chr6	3906610	3.72563	0.0493421		Chr7	4476145	4.26878	0.184175		Chr8	4310113	4.11044	0.173913		Chr9	2291697	2.18553	0.333333		Chr10	2722855	2.59672	0.171429
Chr1	5186629	4.94635	0.169492		Chr2	4966598	4.73652	0.181818		Chr3	5528688	5.27257	0.0355277		Chr4	2632396	2.51045	0.0807006		Chr5	4765244	4.54449	0.0532915		Chr6	3916018	3.73461	0.113208		Chr7	4476154	4.26879	0.175725		Chr8	4362440	4.16035	0.177083		Chr9	2291709	2.18554	0.242424		Chr10	2722882	2.59674	0.18705
Chr1	5186639	4.94636	0.129032		Chr2	5011530	4.77937	0.375		Chr3	5536998	5.28049	0.315476		Chr4	2632437	2.51049	0.0544157		Chr5	4765316	4.54456	0.0206311		Chr6	3942576	3.75993	0.1		Chr7	4476193	4.26883	0.132969		Chr8	4385799	4.18262	0.0718789		Chr9	2295056	2.18874	0.230769		Chr10	2722940	2.5968	0.19
Chr1	5186659	4.94638	0.103448		Chr2	5011535	4.77937	0.30303		Chr3	5536999	5.28049	0.315476		Chr4	2632498	2.51055	0.0255593		Chr5	4765332	4.54457	0.0521669		Chr6	3953980	3.77081	0.125		Chr7	4507647	4.29883	0.0907225		Chr8	4391483	4.18804	0.133929		Chr9	2295105	2.18878	0.112559		Chr10	2723073	2.59692	0.13962
Chr1	5187118	4.94682	0.0839599		Chr2	5012769	4.78055	0.119286		Chr3	5537002	5.2805	0.263158		Chr4	2632829	2.51086	0.0151728		Chr5	4797235	4.575	0.26		Chr6	3954708	3.7715	0.0300462		Chr7	4531102	4.3212	0.136364		Chr8	4391599	4.18816	0.0890552		Chr9	2322192	2.21461	0.0993789		Chr10	2723172	2.59702	0.190143
Chr1	5192825	4.95226	0.141855		Chr2	5013005	4.78077	0.199327		Chr3	5542896	5.28612	0.0842105		Chr4	2632862	2.51089	0.0203931		Chr5	4809167	4.58638	0.289855		Chr6	3955116	3.77189	0.0444444		Chr7	4570092	4.35838	0.153846		Chr8	4391606	4.18816	0.0902778		Chr9	2338970	2.23062	0.105893		Chr10	2723192	2.59704	0.129187
Chr1	5206939	4.96572	0.133333		Chr2	5017501	4.78506	0.0708333		Chr3	5557449	5.3	0.0438596		Chr4	2632911	2.51094	0.00662853		Chr5	4819572	4.5963	0.142361		Chr6	3972151	3.78814	0.111196		Chr7	4571910	4.36011	0.0936725		Chr8	4391784	4.18833	0.0966184		Chr9	2339002	2.23065	0.198113		Chr10	2723308	2.59715	0.180328
Chr1	5255478	5.01201	0.166253		Chr2	5017502	4.78506	0.0723577		Chr3	5562003	5.30434	0.0727273		Chr4	2632919	2.51095	0.0158792		Chr5	4819630	4.59636	0.133028		Chr6	4000402	3.81508	0.192308		Chr7	4571953	4.36015	0.136727		Chr8	4391797	4.18834	0.0637023		Chr9	2339093	2.23073	0.232978		Chr10	2723392	2.59723	0.277914
Chr1	5280968	5.03632	0.194699		Chr2	5022813	4.79013	0.144737		Chr3	5569326	5.31132	0.221018		Chr4	2633022	2.51105	0.0385542		Chr5	4819667	4.59639	0.0979021		Chr6	4052872	3.86512	0.134021		Chr7	4571961	4.36016	0.125714		Chr8	4391800	4.18835	0.0836735		Chr9	2339113	2.23075	0.185007		Chr10	2723402	2.59724	0.137727
Chr1	5281071	5.03642	0.183261		Chr2	5023316	4.79061	0.0670867		Chr3	5576078	5.31776	0.126471		Chr4	2633055	2.51108	0.0406592		Chr5	4824624	4.60112	0.130971		Chr6	4059107	3.87107	0.111164		Chr7	4572014	4.36021	0.0802554		Chr8	4391809	4.18836	0.0525718		Chr9	2354773	2.24569	0.158416		Chr10	2723991	2.5978	0.0854637
Chr1	5318245	5.07187	0.0208333		Chr2	5023345	4.79064	0.0915033		Chr3	5632141	5.37123	0.0586156		Chr4	2633122	2.51114	0.0254653		Chr5	4824631	4.60113	0.121818		Chr6	4059150	3.87111	0.137255		Chr7	4626745	4.41241	0.0425777		Chr8	4391817	4.18836	0.0456658		Chr9	2389894	2.27918	0.177778		Chr10	2724173	2.59797	0.123021
Chr1	5325752	5.07903	0.135135		Chr2	5023401	4.79069	0.168		Chr3	5638226	5.37703	0.171875		Chr4	2633177	2.51119	0.0152684		Chr5	4830019	4.60627	0.313333		Chr6	4082096	3.89299	0.336905		Chr7	4633846	4.41918	0.0414196		Chr8	4392051	4.18859	0.0623656		Chr9	2392362	2.28153	0.00569801		Chr10	2724237	2.59803	0.0730488
Chr1	5339249	5.0919	0.103306		Chr2	5023668	4.79094	0.13961		Chr3	5650087	5.38834	0.215385		Chr4	2633364	2.51137	0.0890963		Chr5	4944348	4.7153	0.0732704		Chr6	4082097	3.89299	0.337264		Chr7	4633896	4.41923	0.0550285		Chr8	4397512	4.19379	0.119658		Chr9	2394189	2.28328	0.119691		Chr10	2729137	2.60271	0.078355
Chr1	5339322	5.09197	0.0143349		Chr2	5030346	4.79731	0.305764		Chr3	5653506	5.3916	0.153846		Chr4	2633805	2.51179	0.0225629		Chr5	4951331	4.72196	0.124434		Chr6	4082098	3.89299	0.433333		Chr7	4670839	4.45446	0.242424		Chr8	4399334	4.19553	0.171795		Chr9	2408459	2.29689	0.127869		Chr10	2729144	2.60271	0.127273
Chr1	5339591	5.09223	0.186321		Chr2	5030784	4.79773	0.181818		Chr3	5653591	5.39168	0.307692		Chr4	2634066	2.51204	0.0267361		Chr5	4954672	4.72514	0.0802198		Chr6	4093353	3.90373	0.107143		Chr7	4672480	4.45602	0.132653		Chr8	4399335	4.19553	0.165333		Chr9	2409190	2.29758	0.216749		Chr10	2756503	2.62881	0.0566419
Chr1	5341249	5.09381	0.25		Chr2	5031043	4.79798	0.176044		Chr3	5689467	5.4259	0.13107		Chr4	2634180	2.51215	0.028677		Chr5	4968882	4.7387	0.0769981		Chr6	4093354	3.90373	0.145455		Chr7	4672508	4.45605	0.0871394		Chr8	4408239	4.20402	0.14966		Chr9	2409836	2.2982	0.115374		Chr10	2756576	2.62888	0.064227
Chr1	5341250	5.09381	0.25		Chr2	5031608	4.79852	0.12037		Chr3	5696079	5.4322	0.136364		Chr4	2634195	2.51216	0.00171126		Chr5	5039666	4.8062	0.113671		Chr6	4123668	3.93264	0.14		Chr7	4672522	4.45606	0.112098		Chr8	4408267	4.20405	0.121019		Chr9	2409937	2.2983	0.195046		Chr10	2756611	2.62891	0.0498092
Chr1	5341251	5.09381	0.260274		Chr2	5037468	4.8041	0.145833		Chr3	5696086	5.43221	0.138889		Chr4	2634319	2.51228	0.00949763		Chr5	5039697	4.80623	0.134503		Chr6	4131284	3.9399	0.147059		Chr7	4672838	4.45637	0.147854		Chr8	4408282	4.20407	0.124183		Chr9	2415597	2.30369	0.0380072		Chr10	2756647	2.62894	0.0459733
Chr1	5341252	5.09381	0.246575		Chr2	5069362	4.83452	0.0803571		Chr3	5696088	5.43221	0.12963		Chr4	2634393	2.51235	0.0637079		Chr5	5039911	4.80643	0.0529869		Chr6	4131286	3.9399	0.147059		Chr7	4673700	4.45719	0.118893		Chr8	4408313	4.20409	0.117647		Chr9	2416940	2.30497	0.0274132		Chr10	2756701	2.62899	0.00693421
Chr1	5361056	5.1127	0.25487		Chr2	5070749	4.83584	0.0873016		Chr3	5705807	5.44148	0.0716578		Chr4	2634549	2.5125	0.0586388		Chr5	5050603	4.81663	0.243902		Chr6	4132550	3.94111	0.129032		Chr7	4676978	4.46031	0.0622074		Chr8	4408424	4.2042	0.140741		Chr9	2416980	2.30501	0.0588618		Chr10	2759304	2.63148	0.0341859
Chr1	5368518	5.11982	0.076087		Chr2	5089180	4.85342	0.00483516		Chr3	5705810	5.44148	0.0833333		Chr4	2634615	2.51256	0.0118824		Chr5	5073062	4.83805	0.01691		Chr6	4132846	3.94139	0.153846		Chr7	4677811	4.46111	0.148338		Chr8	4408427	4.2042	0.136691		Chr9	2416986	2.30502	0.0513834		Chr10	2759310	2.63148	0.0371959
Chr1	5373626	5.12469	0.112676		Chr2	5093644	4.85768	0.12348		Chr3	5732398	5.46684	0.105542		Chr4	2634700	2.51265	0.0025313		Chr5	5075057	4.83995	0.0522176		Chr6	4132873	3.94141	0.145455		Chr7	4688186	4.471	0.1625		Chr8	4408623	4.20439	0.01352		Chr9	2417001	2.30503	0.0367258		Chr10	2759481	2.63165	0.0559382
Chr1	5406151	5.15571	0.229167		Chr2	5093720	4.85775	0.16		Chr3	5732495	5.46693	0.175411		Chr4	2634943	2.51288	0.0256192		Chr5	5075063	4.83996	0.0399086		Chr6	4144854	3.95284	0.19339		Chr7	4711498	4.49323	0.102273		Chr8	4419363	4.21463	0.163636		Chr9	2417004	2.30503	0.0435835		Chr10	2767562	2.63935	0.114433
Chr1	5425394	5.17406	0.123457		Chr2	5093726	4.85776	0.134021		Chr3	5732803	5.46723	0.0805195		Chr4	2635080	2.51301	0.0268911		Chr5	5075130	4.84002	0.00611111		Chr6	4144855	3.95284	0.194192		Chr7	4746756	4.52686	0.107843		Chr8	4419374	4.21464	0.142857		Chr9	2417009	2.30504	0.0351852		Chr10	2767650	2.63944	0.182329
Chr1	5474254	5.22066	0.269231		Chr2	5093867	4.85789	0.141093		Chr3	5732813	5.46724	0.00793		Chr4	2635129	2.51305	0.0799403		Chr5	5075131	4.84002	0.0113179		Chr6	4144857	3.95284	0.194976		Chr7	4748121	4.52816	0.0919384		Chr8	4505544	4.29682	0.217391		Chr9	2417062	2.30509	0.0416089		Chr10	2771247	2.64287	0.01443
Chr1	5474255	5.22066	0.269231		Chr2	5095387	4.85934	0.191011		Chr3	5732852	5.46727	0.0462269		Chr4	2635139	2.51306	0.0412216		Chr5	5075132	4.84002	0.117647		Chr6	4150154	3.9579	0.10101		Chr7	4748133	4.52817	0.0928571		Chr8	4514893	4.30574	0.219866		Chr9	2417200	2.30522	0.135135		Chr10	2772565	2.64412	0.0370879
Chr1	5474327	5.22073	0.302083		Chr2	5095395	4.85935	0.22		Chr3	5733381	5.46778	0.25641		Chr4	2635140	2.51307	0.0908839		Chr5	5102666	4.86628	0.133333		Chr6	4158036	3.96541	0.115502		Chr7	4748134	4.52817	0.0914141		Chr8	4529907	4.32006	0.12		Chr9	2417244	2.30526	0.140845		Chr10	2772605	2.64416	0.172312
Chr1	5475823	5.22215	0.0925926		Chr2	5095409	4.85936	0.0960282		Chr3	5773065	5.50562	0.0860504		Chr4	2635155	2.51308	0.0360621		Chr5	5102702	4.86632	0.144928		Chr6	4158048	3.96542	0.0925926		Chr7	4748135	4.52817	0.0997494		Chr8	4538734	4.32847	0.243243		Chr9	2417273	2.30529	0.148148		Chr10	2774772	2.64623	0.0936052
Chr1	5476427	5.22273	0.11236		Chr2	5095413	4.85936	0.106491		Chr3	5773372	5.50592	0.12931		Chr4	2635242	2.51316	0.0609036		Chr5	5102703	4.86632	0.246377		Chr6	4158135	3.96551	0.17624		Chr7	4748141	4.52818	0.0993789		Chr8	4550994	4.34017	0.2		Chr9	2417274	2.30529	0.147059		Chr10	2795516	2.66601	0.032833
Chr1	5485911	5.23177	0.14055		Chr2	5095436	4.85939	0.136889		Chr3	5773389	5.50593	0.127119		Chr4	2635323	2.51324	0.0410391		Chr5	5102741	4.86635	0.134897		Chr6	4158165	3.96554	0.00862745		Chr7	4748146	4.52818	0.100852		Chr8	4550995	4.34017	0.2		Chr9	2419999	2.30789	0.0661939		Chr10	2807938	2.67786	0.0893513
Chr1	5516998	5.26142	0.275		Chr2	5096637	4.86053	0.0454696		Chr3	5791082	5.52281	0.150943		Chr4	2635404	2.51332	0.0306412		Chr5	5102744	4.86636	0.132495		Chr6	4158166	3.96554	0.0914794		Chr7	4748147	4.52819	0.0993789		Chr8	4550996	4.34017	0.195122		Chr9	2421340	2.30917	0.0936639		Chr10	2807953	2.67787	0.16193
Chr1	5525613	5.26964	0.107843		Chr2	5096666	4.86056	0.0773617		Chr3	5792019	5.5237	0.028282		Chr4	2635410	2.51332	0.0407047		Chr5	5102748	4.86636	0.140071		Chr6	4158202	3.96557	0.0721851		Chr7	4759452	4.53897	0.186441		Chr8	4561067	4.34977	0.118421		Chr9	2421997	2.3098	0.0558511		Chr10	2815733	2.68529	0.0477294
Chr1	5527653	5.27158	0.0424837		Chr2	5096777	4.86067	0.0183284		Chr3	5834813	5.56451	0.101124		Chr4	2635488	2.5134	0.00979637		Chr5	5102749	4.86636	0.147436		Chr6	4158443	3.9658	0.0871699		Chr7	4759463	4.53898	0.0884956		Chr8	4565785	4.35427	0.0728848		Chr9	2422023	2.30982	0.0371429		Chr10	2817360	2.68684	0.118644
Chr1	5529186	5.27304	0.26484		Chr2	5100891	4.86459	0.427273		Chr3	5888259	5.61548	0.172287		Chr4	2635587	2.51349	0.0946568		Chr5	5102753	4.86636	0.140071		Chr6	4158492	3.96585	0.0624473		Chr7	4765472	4.54471	0.0891745		Chr8	4575798	4.36382	0.173913		Chr9	2422639	2.31041	0.202327		Chr10	2819004	2.68841	0.218699
Chr1	5534290	5.27791	0.25		Chr2	5121849	4.88458	0.162791		Chr3	5888398	5.61561	0.105738		Chr4	2635622	2.51353	0.000144111		Chr5	5102759	4.86637	0.135417		Chr6	4162385	3.96956	0.1375		Chr7	4792321	4.57031	0.458333		Chr8	4576035	4.36405	0.127329		Chr9	2426228	2.31383	0.0106982		Chr10	2824124	2.69329	0.128205
Chr1	5558478	5.30098	0.121951		Chr2	5126114	4.88864	0.339286		Chr3	5888660	5.61586	0.151396		Chr4	2635629	2.51353	0.000651822		Chr5	5102771	4.86638	0.130952		Chr6	4162387	3.96956	0.141489		Chr7	4810166	4.58733	0.0595745		Chr8	4589016	4.37643	0.0613027		Chr9	2429124	2.31659	0.159982		Chr10	2828814	2.69777	0.0571205
Chr1	5567582	5.30966	0.213483		Chr2	5126351	4.88887	0.411765		Chr3	5888664	5.61587	0.158333		Chr4	2635656	2.51356	0.0143154		Chr5	5102774	4.86638	0.126667		Chr6	4198828	4.00431	0.111111		Chr7	4812520	4.58958	0.231293		Chr8	4599658	4.38658	0.107843		Chr9	2429175	2.31664	0.187796		Chr10	2829823	2.69873	0.0971014
Chr1	5567583	5.30966	0.166667		Chr2	5126352	4.88887	0.438462		Chr3	5888675	5.61588	0.19697		Chr4	2635884	2.51377	0.0041484		Chr5	5102886	4.86649	0.125113		Chr6	4205800	4.01096	0.195238		Chr7	4813013	4.59005	0.110755		Chr8	4602760	4.38953	0.0902778		Chr9	2429716	2.31716	0.0716691		Chr10	2829824	2.69873	0.0985965
Chr1	5567584	5.30966	0.166667		Chr2	5126354	4.88887	0.453846		Chr3	5888680	5.61588	0.201493		Chr4	2635911	2.5138	0.0384904		Chr5	5103352	4.86694	0.141935		Chr6	4211641	4.01653	0.245714		Chr7	4815012	4.59195	0.101633		Chr8	4622517	4.40838	0.383333		Chr9	2453798	2.34012	0.162462		Chr10	2829826	2.69873	0.0985965
Chr1	5567936	5.31	0.125		Chr2	5126356	4.88887	0.4375		Chr3	5888699	5.6159	0.207407		Chr4	2639441	2.51717	0.0657588		Chr5	5156516	4.91764	0.5		Chr6	4211642	4.01653	0.278846		Chr7	4815053	4.59199	0.133851		Chr8	4622530	4.40839	0.147147		Chr9	2453804	2.34013	0.153788		Chr10	2855195	2.72293	0.269956
Chr1	5573689	5.31548	0.091133		Chr2	5160355	4.9213	0.0760923		Chr3	5888715	5.61592	0.194915		Chr4	2639567	2.51729	0.060456		Chr5	5164426	4.92518	0.416667		Chr6	4219036	4.02359	0.131313		Chr7	4815123	4.59206	0.144094		Chr8	4627087	4.41273	0.175904		Chr9	2453824	2.34015	0.17		Chr10	2873189	2.74009	0.222222
Chr1	5574869	5.31661	0.11675		Chr2	5183568	4.94344	0.076412		Chr3	5888718	5.61592	0.188034		Chr4	2639888	2.51759	0.0194589		Chr5	5190323	4.94988	0.170455		Chr6	4219060	4.02361	0.153846		Chr7	4815166	4.5921	0.109235		Chr8	4646735	4.43147	0.126316		Chr9	2454294	2.3406	0.107111		Chr10	2878496	2.74515	0.174583
Chr1	5579515	5.32104	0.097561		Chr2	5183739	4.9436	0.0957265		Chr3	5888721	5.61592	0.188034		Chr4	2639948	2.51765	0.0281672		Chr5	5201284	4.96033	0.0211076		Chr6	4219072	4.02362	0.16		Chr7	4815176	4.59211	0.15		Chr8	4718636	4.50004	0.125		Chr9	2454315	2.34062	0.10034		Chr10	2878508	2.74516	0.237475
Chr1	5602742	5.34319	0.152778		Chr2	5183744	4.9436	0.100917		Chr3	5888722	5.61592	0.188034		Chr4	2640071	2.51777	0.019449		Chr5	5201309	4.96035	0.0721161		Chr6	4219109	4.02366	0.168317		Chr7	4815305	4.59223	0.0777311		Chr8	4718637	4.50004	0.202247		Chr9	2454322	2.34062	0.10034		Chr10	2878778	2.74542	0.0555556
Chr1	5602759	5.34321	0.180245		Chr2	5196726	4.95598	0.153846		Chr3	5888724	5.61592	0.189655		Chr4	2640173	2.51787	0.0150712		Chr5	5201311	4.96036	0.0515661		Chr6	4220835	4.0253	0.101124		Chr7	4815329	4.59226	0.0719577		Chr8	4718657	4.50006	0.0404531		Chr9	2455971	2.3422	0.0640192		Chr10	2881674	2.74818	0.0658915
Chr1	5602766	5.34321	0.236111		Chr2	5196728	4.95599	0.153846		Chr3	5888728	5.61593	0.191667		Chr4	2640333	2.51802	0.0875576		Chr5	5201473	4.96051	0.0166667		Chr6	4241463	4.04497	0.3		Chr7	4845592	4.62112	0.0909091		Chr8	4731534	4.51234	0.128326		Chr9	2470369	2.35593	0.205514		Chr10	2937419	2.80134	0.0465741
Chr1	5624496	5.36394	0.180264		Chr2	5242415	4.99956	0.0620952		Chr3	5888729	5.61593	0.168067		Chr4	2640458	2.51814	0.0203231		Chr5	5232878	4.99046	0.114943		Chr6	4241468	4.04498	0.310345		Chr7	4845601	4.62113	0.0523573		Chr8	4778235	4.55688	0.122449		Chr9	2470741	2.35628	0.0968254		Chr10	2945628	2.80917	0.0758342
Chr1	5640846	5.37953	0.104938		Chr2	5294917	5.04963	0.163415		Chr3	5888745	5.61594	0.12069		Chr4	2640467	2.51815	0.00728327		Chr5	5253519	5.01015	0.003003		Chr6	4247044	4.0503	0.15873		Chr7	4853450	4.62861	0.24		Chr8	4778624	4.55725	0.141026		Chr9	2476947	2.3622	0.149933		Chr10	2946751	2.81024	0.0337942
Chr1	5663190	5.40084	0.107843		Chr2	5294948	5.04966	0.201613		Chr3	5888746	5.61595	0.119658		Chr4	2640689	2.51836	0.00989466		Chr5	5253520	5.01015	0.0105105		Chr6	4247661	4.05089	0.2		Chr7	4853453	4.62861	0.139535		Chr8	4805676	4.58305	0.144444		Chr9	2482889	2.36787	0.049062		Chr10	2947534	2.81099	0.169231
Chr1	5688088	5.42458	0.106494		Chr2	5366835	5.11821	0.142857		Chr3	5888757	5.61596	0.125		Chr4	2640749	2.51841	0.0494513		Chr5	5264874	5.02098	0.107488		Chr6	4268102	4.07038	0.0978261		Chr7	4861186	4.63599	0.135929		Chr8	4805690	4.58306	0.137931		Chr9	2482931	2.36791	0.0585516		Chr10	2947563	2.81102	0.141361
Chr1	5705215	5.44092	0.05		Chr2	5383702	5.1343	0.126223		Chr3	5888759	5.61596	0.12963		Chr4	2640806	2.51847	0.053022		Chr5	5298981	5.0535	0.514286		Chr6	4282619	4.08422	0.0993266		Chr7	4861199	4.636	0.186555		Chr8	4805696	4.58307	0.13253		Chr9	2483402	2.36836	0.148344		Chr10	2947567	2.81102	0.141361
Chr1	5755588	5.48896	0.113636		Chr2	5391398	5.14164	0.147826		Chr3	5888765	5.61596	0.130841		Chr4	2640832	2.51849	0.000725851		Chr5	5300450	5.0549	0.116279		Chr6	4282707	4.08431	0.0872642		Chr7	4861204	4.63601	0.165476		Chr8	4805718	4.58309	0.141026		Chr9	2483407	2.36836	0.15032		Chr10	2947618	2.81107	0.0611542
Chr1	5757117	5.49041	0.205128		Chr2	5391402	5.14164	0.159664		Chr3	5890355	5.61748	0.0791632		Chr4	2640872	2.51853	0.0136364		Chr5	5303453	5.05777	0.106796		Chr6	4310876	4.11117	0.101767		Chr7	4861221	4.63602	0.071191		Chr8	4805731	4.5831	0.169014		Chr9	2486166	2.37099	0.225225		Chr10	2947664	2.81111	0.0531969
Chr1	5758388	5.49163	0.111801		Chr2	5391471	5.14171	0.13707		Chr3	5890368	5.61749	0.0872549		Chr4	2640875	2.51853	0.050054		Chr5	5305074	5.05931	0.185484		Chr6	4310878	4.11117	0.0916667		Chr7	4861439	4.63623	0.192236		Chr8	4805739	4.58311	0.169231		Chr9	2486175	2.371	0.198198		Chr10	2947669	2.81112	0.0622549
Chr1	5773062	5.50562	0.11083		Chr2	5392302	5.1425	0.0815993		Chr3	5890388	5.61751	0.0819964		Chr4	2641181	2.51883	0.124402		Chr5	5307868	5.06198	0.230769		Chr6	4331775	4.1311	0.153846		Chr7	4877429	4.65148	0.110805		Chr8	4805834	4.5832	0.166667		Chr9	2486222	2.37105	0.226804		Chr10	2947776	2.81122	0.101727
Chr1	5778085	5.51041	0.15625		Chr2	5392965	5.14313	0.0607761		Chr3	5890417	5.61754	0.0857843		Chr4	2641719	2.51934	0.153696		Chr5	5310194	5.0642	0.203125		Chr6	4353230	4.15156	0.2		Chr7	4890105	4.66357	0.112128		Chr8	4805869	4.58323	0.331868		Chr9	2486241	2.37106	0.185059		Chr10	2947777	2.81122	0.100994
Chr1	5785414	5.5174	0.0927318		Chr2	5392984	5.14315	0.0462578		Chr3	5900119	5.62679	0.280702		Chr4	2641748	2.51937	0.103509		Chr5	5312690	5.06658	0.1		Chr6	4353232	4.15157	0.1875		Chr7	4904333	4.67714	0.22076		Chr8	4805872	4.58324	0.331868		Chr9	2486244	2.37107	0.231579		Chr10	2947782	2.81122	0.106481
Chr1	5813063	5.54377	0.20339		Chr2	5393304	5.14346	0.248409		Chr3	5900123	5.6268	0.285714		Chr4	2641822	2.51944	0.225552		Chr5	5344400	5.09682	0.00967118		Chr6	4366841	4.16454	0.113307		Chr7	4910523	4.68304	0.206657		Chr8	4812941	4.58998	0.121395		Chr9	2486267	2.37109	0.163399		Chr10	2947808	2.81125	0.156638
Chr1	5832827	5.56262	0.225108		Chr2	5393434	5.14358	0.240702		Chr3	5907362	5.6337	0.0409982		Chr4	2641894	2.51951	0.1253		Chr5	5344430	5.09685	0.0666667		Chr6	4370372	4.16791	0.181818		Chr7	4923785	4.69569	0.175695		Chr8	4813840	4.59084	0.117158		Chr9	2486273	2.37109	0.20202		Chr10	2947898	2.81133	0.0902778
Chr1	5834374	5.56409	0.157834		Chr2	5403378	5.15306	0.208612		Chr3	5918494	5.64432	0.106796		Chr4	2641973	2.51958	0.0629531		Chr5	5348714	5.10093	0.05		Chr6	4370800	4.16832	0.0961538		Chr7	4923894	4.69579	0.0416235		Chr8	4813843	4.59084	0.0615385		Chr9	2486275	2.3711	0.153942		Chr10	2950641	2.81395	0.121849
Chr1	5845577	5.57478	0.112381		Chr2	5431368	5.17976	0.129008		Chr3	5960631	5.6845	0.0760234		Chr4	2643476	2.52102	0.0548034		Chr5	5351347	5.10344	0.0571429		Chr6	4376285	4.17355	0.16		Chr7	4932700	4.70419	0.0537665		Chr8	4814294	4.59127	0.073711		Chr9	2525812	2.4088	0.138098		Chr10	2959206	2.82212	0.05
Chr1	5872426	5.60038	0.166667		Chr2	5431406	5.17979	0.0842748		Chr3	5990851	5.71332	0.027972		Chr4	2643979	2.52149	0.0316783		Chr5	5356272	5.10814	0.25		Chr6	4416444	4.21185	0.11236		Chr7	4967172	4.73706	0.013834		Chr8	4844924	4.62048	0.275758		Chr9	2526567	2.40952	0.0398707		Chr10	2959207	2.82212	0.05
Chr1	5872815	5.60075	0.197107		Chr2	5431424	5.17981	0.0734266		Chr3	6004797	5.72662	0.184211		Chr4	2655954	2.53292	0.00566441		Chr5	5357164	5.10899	0.512821		Chr6	4427845	4.22272	0.144928		Chr7	4974197	4.74376	0.266414		Chr8	4844939	4.62049	0.00824588		Chr9	2528215	2.41109	0.0198735		Chr10	2963671	2.82638	0.0643836
Chr1	5890999	5.61809	0.135714		Chr2	5431446	5.17983	0.122222		Chr3	6004800	5.72662	0.157895		Chr4	2656212	2.53316	0.0566667		Chr5	5357497	5.10931	0.00407997		Chr6	4432935	4.22758	0.110507		Chr7	4974203	4.74377	0.267399		Chr8	4844950	4.6205	0.0460358		Chr9	2528542	2.41141	0.0687812		Chr10	2963676	2.82638	0.0757576
Chr1	5898239	5.625	0.314286		Chr2	5431839	5.18021	0.0584795		Chr3	6017023	5.73828	0.0222222		Chr4	2656444	2.53338	0.0582028		Chr5	5357503	5.10931	0.0123188		Chr6	4432936	4.22758	0.0916667		Chr7	4974243	4.74381	0.244444		Chr8	4844966	4.62052	0.0936185		Chr9	2530564	2.41333	0.368421		Chr10	2963740	2.82644	0.0219512
Chr1	5903883	5.63038	0.0824138		Chr2	5431863	5.18023	0.0723684		Chr3	6028271	5.74901	0.121951		Chr4	2657303	2.5342	0.0454429		Chr5	5357513	5.10932	0.0610329		Chr6	4490188	4.28218	0.0254184		Chr7	4974245	4.74381	0.193651		Chr8	4845195	4.62074	0.0683761		Chr9	2541492	2.42376	0.0650489		Chr10	2966373	2.82895	0.065587
Chr1	5906451	5.63283	0.120396		Chr2	5431869	5.18023	0.0748194		Chr3	6028443	5.74917	0.2		Chr4	2657548	2.53444	0.0035603		Chr5	5362066	5.11366	0.116883		Chr6	4497373	4.28903	0.102151		Chr7	4974298	4.74386	0.234672		Chr8	4845196	4.62074	0.0603448		Chr9	2542922	2.42512	0.101217		Chr10	2966768	2.82933	0.115254
Chr1	5906465	5.63284	0.101704		Chr2	5431871	5.18024	0.08		Chr3	6028445	5.74917	0.2		Chr4	2661820	2.53851	0.439655		Chr5	5362269	5.11386	0.133333		Chr6	4497405	4.28906	0.103718		Chr7	4974312	4.74387	0.238636		Chr8	4845224	4.62077	0.0689655		Chr9	2542948	2.42514	0.120099		Chr10	2967113	2.82966	0.0342059
Chr1	5920817	5.64653	0.13		Chr2	5431895	5.18026	0.0388889		Chr3	6033344	5.75385	0.210872		Chr4	2661848	2.53854	0.227273		Chr5	5379431	5.13023	0.2		Chr6	4497416	4.28907	0.0904699		Chr7	4976120	4.7456	0.13834		Chr8	4845504	4.62103	0.0708479		Chr9	2542996	2.42519	0.133603		Chr10	2967404	2.82994	0.224961
Chr1	5921333	5.64702	0.165517		Chr2	5431898	5.18026	0.031323		Chr3	6036312	5.75668	0.102034		Chr4	2662057	2.53874	0.195455		Chr5	5397736	5.14768	0.0963855		Chr6	4497520	4.28917	0.0547828		Chr7	4997187	4.76569	0.127517		Chr8	4845524	4.62105	0.0719313		Chr9	2542999	2.42519	0.0942424		Chr10	2967519	2.83005	0.136986
Chr1	5923344	5.64894	0.0833333		Chr2	5431901	5.18026	0.0326087		Chr3	6062558	5.78171	0.236364		Chr4	2662394	2.53906	0.023569		Chr5	5417658	5.16668	0.224		Chr6	4516843	4.3076	0.17686		Chr7	4997188	4.76569	0.128378		Chr8	4845535	4.62106	0.0662372		Chr9	2545001	2.4271	0.180952		Chr10	2972881	2.83516	0.102564
Chr1	5923722	5.6493	0.127778		Chr2	5442123	5.19001	0.214286		Chr3	6094812	5.81247	0.354167		Chr4	2662407	2.53907	0.0349451		Chr5	5417673	5.1667	0.28874		Chr6	4543013	4.33255	0.101852		Chr7	4997190	4.76569	0.128378		Chr8	4861519	4.63631	0.101764		Chr9	2545278	2.42737	0.0688244		Chr10	2988027	2.8496	0.102941
Chr1	5925204	5.65071	0.0462116		Chr2	5442135	5.19002	0.0686275		Chr3	6105069	5.82225	0.1		Chr4	2662413	2.53907	0.020252		Chr5	5417679	5.1667	0.334783		Chr6	4544787	4.33425	0.120879		Chr7	4997199	4.7657	0.126667		Chr8	4861529	4.63632	0.0499909		Chr9	2545295	2.42738	0.0548874		Chr10	2988408	2.84997	0.0503876
Chr1	5925720	5.65121	0.104173		Chr2	5453265	5.20064	0.178723		Chr3	6106802	5.8239	0.0940171		Chr4	2662417	2.53908	0.0251545		Chr5	5417714	5.16673	0.347436		Chr6	4548219	4.33752	0.222222		Chr7	4997200	4.7657	0.125828		Chr8	4861602	4.63638	0.207168		Chr9	2545354	2.42744	0.134921		Chr10	2988439	2.85	0.238944
Chr1	5925723	5.65121	0.109855		Chr2	5492849	5.23839	0.07		Chr3	6125584	5.84181	0.171781		Chr4	2662439	2.5391	0.0509356		Chr5	5417731	5.16675	0.328616		Chr6	4548272	4.33757	0.197368		Chr7	4997205	4.76571	0.123377		Chr8	4886777	4.66039	0.0445541		Chr9	2545609	2.42768	0.0841785		Chr10	3001745	2.86269	0.111607
Chr1	5966525	5.69012	0.111111		Chr2	5539367	5.28275	0.0441176		Chr3	6145867	5.86116	0.112444		Chr4	2672391	2.54859	0.154249		Chr5	5417747	5.16677	0.392896		Chr6	4548316	4.33761	0.10702		Chr7	4997211	4.76571	0.122581		Chr8	4888099	4.66165	0.148004		Chr9	2545623	2.4277	0.105556		Chr10	3002258	2.86318	0.105263
Chr1	5990355	5.71285	0.0932203		Chr2	5622062	5.36162	0.0969682		Chr3	6149435	5.86456	0.0333938		Chr4	2672405	2.5486	0.116071		Chr5	5417784	5.1668	0.413919		Chr6	4548326	4.33762	0.0989367		Chr7	5000468	4.76882	0.225		Chr8	4888116	4.66167	0.202754		Chr9	2545626	2.4277	0.113109		Chr10	3002264	2.86318	0.1
Chr1	5992385	5.71478	0.152381		Chr2	5622170	5.36172	0.0699126		Chr3	6156422	5.87122	0.229508		Chr4	2672406	2.5486	0.112475		Chr5	5434917	5.18314	0.123214		Chr6	4548423	4.33771	0.0649351		Chr7	5008985	4.77694	0.156385		Chr8	4888173	4.66173	0.157796		Chr9	2573625	2.4544	0.175926		Chr10	3002265	2.86318	0.1
Chr1	5998657	5.72077	0.147368		Chr2	5622361	5.3619	0.193548		Chr3	6156621	5.87141	0.333333		Chr4	2672489	2.54868	0.154545		Chr5	5440039	5.18803	0.0741688		Chr6	4548477	4.33777	0.0819146		Chr7	5009110	4.77706	0.118123		Chr8	4888317	4.66186	0.34375		Chr9	2573789	2.45456	0.0819209		Chr10	3040270	2.89943	0.293333
Chr1	5998715	5.72082	0.138298		Chr2	5640737	5.37943	0.0549964		Chr3	6179193	5.89294	0.144737		Chr4	2672500	2.54869	0.182609		Chr5	5457619	5.20479	0.188396		Chr6	4551340	4.3405	0.118737		Chr7	5017818	4.78536	0.163636		Chr8	4888348	4.66189	0.241477		Chr9	2574652	2.45538	0.167023		Chr10	3060009	2.91825	0.153078
Chr1	6044876	5.76484	0.160377		Chr2	5640738	5.37943	0.073688		Chr3	6219458	5.93134	0.381579		Chr4	2672501	2.5487	0.159544		Chr5	5468568	5.21523	0.106195		Chr6	4553961	4.343	0.230769		Chr7	5039332	4.80588	0.163636		Chr8	4906695	4.67939	0.143791		Chr9	2574670	2.4554	0.174395		Chr10	3060026	2.91827	0.114035
Chr1	6044877	5.76484	0.158879		Chr2	5647669	5.38604	0.186937		Chr3	6219461	5.93134	0.375		Chr4	2673232	2.54939	0.111345		Chr5	5468569	5.21523	0.105263		Chr6	4553980	4.34301	0.2375		Chr7	5045290	4.81156	0.015625		Chr8	4906728	4.67942	0.113147		Chr9	2574673	2.4554	0.191964		Chr10	3060036	2.91828	0.124603
Chr1	6045112	5.76507	0.241667		Chr2	5655214	5.39323	0.25		Chr3	6226804	5.93834	0.105882		Chr4	2673794	2.54993	0.0748462		Chr5	5475019	5.22139	0.154639		Chr6	4553981	4.34301	0.234568		Chr7	5046530	4.81275	0.315		Chr8	4907883	4.68052	0.0630435		Chr9	2574676	2.4554	0.152759		Chr10	3060042	2.91828	0.097541
Chr1	6052178	5.77181	0.045674		Chr2	5659419	5.39724	0.168421		Chr3	6256559	5.96672	0.123526		Chr4	2675280	2.55135	0.0799632		Chr5	5475026	5.22139	0.101852		Chr6	4554007	4.34304	0.22093		Chr7	5064959	4.83032	0.260417		Chr8	4907893	4.68053	0.0803571		Chr9	2574702	2.45543	0.142059		Chr10	3060049	2.91829	0.0999219
Chr1	6052198	5.77183	0.203824		Chr2	5691243	5.42759	0.00190269		Chr3	6299861	6.00802	0.122449		Chr4	2675353	2.55142	0.0734007		Chr5	5477546	5.22379	0.144144		Chr6	4554024	4.34306	0.25		Chr7	5067099	4.83236	0.187696		Chr8	4908574	4.68118	0.00752928		Chr9	2576216	2.45687	0.384615		Chr10	3060082	2.91832	0.110053
Chr1	6052207	5.77183	0.100578		Chr2	5691249	5.4276	0		Chr3	6305846	6.01372	0.0982143		Chr4	2678431	2.55435	0.0676692		Chr5	5487383	5.23318	0.0316364		Chr6	4554038	4.34307	0.227273		Chr7	5067141	4.8324	0.244186		Chr8	4908903	4.68149	0.0425449		Chr9	2576266	2.45692	0.4		Chr10	3060085	2.91832	0.0862136
Chr1	6052247	5.77187	0.0874317		Chr2	5714533	5.4498	0.0227273		Chr3	6315905	6.02332	0.161818		Chr4	2680439	2.55627	0.156863		Chr5	5487401	5.23319	0.0179487		Chr6	4555412	4.34438	0.156061		Chr7	5067204	4.83246	0.546144		Chr8	4908912	4.6815	0.0475524		Chr9	2576270	2.45692	0.38806		Chr10	3060309	2.91854	0.0512406
Chr1	6052256	5.77188	0.0715671		Chr2	5714573	5.44984	0.0316901		Chr3	6315908	6.02332	0.16141		Chr4	2680444	2.55627	0.222222		Chr5	5487481	5.23327	0.0274802		Chr6	4582919	4.37061	0.0629026		Chr7	5068330	4.83354	0.0903226		Chr8	4909051	4.68164	0.0754124		Chr9	2576299	2.45695	0.342105		Chr10	3065791	2.92377	0.260544
Chr1	6052325	5.77195	0.00417347		Chr2	5714581	5.44985	0.0209542		Chr3	6315920	6.02333	0.162264		Chr4	2680452	2.55628	0.241935		Chr5	5487707	5.23349	0.147426		Chr6	4582949	4.37064	0.0881106		Chr7	5079081	4.84379	0.102041		Chr8	4909079	4.68166	0.0739927		Chr9	2576307	2.45696	0.351351		Chr10	3065822	2.9238	0.232692
Chr1	6054613	5.77413	0.107527		Chr2	5714586	5.44985	0.00988142		Chr3	6315991	6.0234	0.18		Chr4	2680930	2.55673	0.107368		Chr5	5487845	5.23362	0.0207873		Chr6	4590890	4.37821	0.0605769		Chr7	5080579	4.84522	0.170732		Chr8	4909108	4.68169	0.0545026		Chr9	2580118	2.46059	0.101852		Chr10	3065830	2.9238	0.195455
Chr1	6054615	5.77413	0.11828		Chr2	5725402	5.46017	0.092437		Chr3	6316243	6.02364	0.104167		Chr4	2681653	2.55742	0.151855		Chr5	5487881	5.23365	0.014395		Chr6	4607600	4.39415	0.318182		Chr7	5087404	4.85173	0.0951493		Chr8	4909133	4.68171	0.0808729		Chr9	2580142	2.46062	0.0942818		Chr10	3065834	2.92381	0.196903
Chr1	6074264	5.79287	0.0478927		Chr2	5733699	5.46808	0.127365		Chr3	6316247	6.02364	0.104167		Chr4	2682106	2.55786	0.153846		Chr5	5487910	5.23368	0.0766788		Chr6	4610463	4.39688	0.294118		Chr7	5089638	4.85386	0.137931		Chr8	4909192	4.68177	0.0332625		Chr9	2585980	2.46618	0.115942		Chr10	3065844	2.92382	0.178773
Chr1	6092006	5.80979	0.138614		Chr2	5733705	5.46809	0.120892		Chr3	6341985	6.04819	0.11704		Chr4	2682215	2.55796	0.0567766		Chr5	5489725	5.23541	0.095		Chr6	4618612	4.40465	0.157895		Chr7	5111613	4.87481	0.19		Chr8	4909288	4.68186	0.0110841		Chr9	2585981	2.46618	0.15493		Chr10	3065846	2.92382	0.14958
Chr1	6102438	5.81974	0.115842		Chr2	5733738	5.46812	0.10947		Chr3	6341986	6.04819	0.112062		Chr4	2683772	2.55944	0.0862069		Chr5	5489745	5.23543	0.0621701		Chr6	4656479	4.44076	0.103448		Chr7	5194524	4.95388	0.064214		Chr8	4909557	4.68212	0.0396986		Chr9	2616048	2.49486	0.14956		Chr10	3066638	2.92457	0.221333
Chr1	6102446	5.81975	0.153061		Chr2	5749426	5.48308	0.127872		Chr3	6342095	6.04829	0.0523793		Chr4	2692229	2.56751	0.122614		Chr5	5489825	5.23551	0.185606		Chr6	4667572	4.45134	0.120482		Chr7	5232116	4.98973	0.363636		Chr8	4909721	4.68227	0.0608826		Chr9	2629806	2.50798	0.0421119		Chr10	3066661	2.9246	0.0883264
Chr1	6102467	5.81977	0.208791		Chr2	5749430	5.48308	0.208791		Chr3	6355715	6.06128	0.0699301		Chr4	2692867	2.56812	0.493889		Chr5	5489834	5.23551	0.226984		Chr6	4678638	4.4619	0.138298		Chr7	5232117	4.98974	0.363636		Chr8	4909900	4.68245	0.00653595		Chr9	2629869	2.50804	0.147651		Chr10	3066943	2.92486	0.166161
Chr1	6102876	5.82016	0.183311		Chr2	5749439	5.48309	0.110078		Chr3	6374864	6.07954	0.0539683		Chr4	2693070	2.56831	0.0859295		Chr5	5504480	5.24948	0.0760813		Chr6	4682845	4.46591	0.0216216		Chr7	5267236	5.02323	0.0595952		Chr8	4910020	4.68256	0.0160218		Chr9	2629949	2.50811	0.0705882		Chr10	3068783	2.92662	0.0803571
Chr1	6102930	5.82021	0.337719		Chr2	5767229	5.50006	0.150538		Chr3	6391937	6.09583	0.194444		Chr4	2693082	2.56832	0.0681818		Chr5	5504481	5.24948	0.0760813		Chr6	4696736	4.47916	0.0892966		Chr7	5267246	5.02324	0.0644928		Chr8	4910052	4.68259	0.0046559		Chr9	2646404	2.52381	0.171292		Chr10	3068784	2.92662	0.0845588
Chr1	6102931	5.82021	0.327273		Chr2	5783667	5.51573	0.114754		Chr3	6399974	6.10349	0.130865		Chr4	2697494	2.57253	0.15674		Chr5	5511715	5.25638	0.0537482		Chr6	4696738	4.47916	0.085119		Chr7	5267260	5.02325	0.0593443		Chr8	4930725	4.70231	0.5		Chr9	2681604	2.55738	0.0431596		Chr10	3117249	2.97284	0.136364
Chr1	6108005	5.82505	0.073602		Chr2	5784312	5.51635	0.13474		Chr3	6399977	6.10349	0.133043		Chr4	2702535	2.57734	0.142365		Chr5	5519553	5.26386	0.0571429		Chr6	4704068	4.48615	0.178571		Chr7	5267281	5.02327	0.0547101		Chr8	4939917	4.71107	0.310345		Chr9	2681695	2.55746	0.14371		Chr10	3117250	2.97284	0.009375
Chr1	6159179	5.87385	0.142857		Chr2	5785307	5.5173	0.0770115		Chr3	6407173	6.11036	0.0512346		Chr4	2702808	2.5776	0.00774194		Chr5	5519617	5.26392	0.139623		Chr6	4706303	4.48828	0.10989		Chr7	5267320	5.02331	0.0644928		Chr8	4942940	4.71395	0.109401		Chr9	2695589	2.57071	0.0857248		Chr10	3122085	2.97745	0.0758094
Chr1	6168945	5.88316	0.213225		Chr2	5785310	5.5173	0.179642		Chr3	6410050	6.1131	0.09375		Chr4	2702887	2.57767	0.0522682		Chr5	5520022	5.2643	0.111111		Chr6	4707196	4.48913	0.0378788		Chr7	5267331	5.02332	0.0545977		Chr8	4943101	4.71411	0.160405		Chr9	2708424	2.58295	0.175824		Chr10	3134045	2.98886	0.15625
Chr1	6194604	5.90763	0.103482		Chr2	5856948	5.58562	0.146789		Chr3	6413477	6.11637	0.238562		Chr4	2702916	2.5777	0.0565476		Chr5	5521784	5.26598	0.0566667		Chr6	4738559	4.51904	0.107143		Chr7	5267340	5.02333	0.0486367		Chr8	4943330	4.71433	0.127273		Chr9	2708446	2.58298	0.17		Chr10	3146894	3.00111	0.147059
Chr1	6228853	5.9403	0.1999		Chr2	5901146	5.62777	0.189953		Chr3	6413726	6.11661	0.161064		Chr4	2702927	2.57771	0.0785368		Chr5	5528523	5.27241	0.144737		Chr6	4760500	4.53997	0.15		Chr7	5267341	5.02333	0.0463768		Chr8	4943340	4.71434	0.0772727		Chr9	2715870	2.59006	0.25		Chr10	3154198	3.00808	0.00895762
Chr1	6235631	5.94676	0.0678063		Chr2	5909892	5.63611	0.0967742		Chr3	6413794	6.11667	0.178947		Chr4	2703116	2.57789	0.0703406		Chr5	5586474	5.32768	0.211207		Chr6	4783506	4.56191	0.109756		Chr7	5307695	5.06181	0.139785		Chr8	4943345	4.71434	0.0769981		Chr9	2715893	2.59008	0.257722		Chr10	3155242	3.00907	0.169014
Chr1	6235648	5.94678	0.128655		Chr2	5933959	5.65906	0.230159		Chr3	6455822	6.15675	0.17541		Chr4	2715955	2.59014	0.151786		Chr5	5587409	5.32857	0.209357		Chr6	4801674	4.57923	0.277311		Chr7	5307703	5.06182	0.25		Chr8	4943348	4.71434	0.0694444		Chr9	2715895	2.59008	0.244175		Chr10	3155878	3.00968	0.0255842
Chr1	6235773	5.9469	0.0515267		Chr2	5966732	5.69032	0.28		Chr3	6477139	6.17708	0.10119		Chr4	2715960	2.59014	0.14589		Chr5	5587696	5.32884	0.220513		Chr6	4807649	4.58493	0.0828375		Chr7	5307705	5.06182	0.236364		Chr8	4947853	4.71864	0.130435		Chr9	2715929	2.59011	0.184641		Chr10	3155879	3.00968	0.0694278
Chr1	6235854	5.94697	0.0583333		Chr2	5966754	5.69034	0.2		Chr3	6477152	6.17709	0.165856		Chr4	2716134	2.59031	0.20098		Chr5	5587938	5.32907	0.288136		Chr6	4810639	4.58778	0.132075		Chr7	5318529	5.07214	0.179245		Chr8	4947951	4.71873	0.0773333		Chr9	2715944	2.59013	0.231144		Chr10	3155976	3.00977	0.0414037
Chr1	6235881	5.947	0.118502		Chr2	5976571	5.6997	0.0492857		Chr3	6477159	6.1771	0.178955		Chr4	2717387	2.5915	0.170232		Chr5	5598396	5.33905	0.130435		Chr6	4831366	4.60755	0.110294		Chr7	5318600	5.07221	0.232323		Chr8	4980629	4.7499	0.150943		Chr9	2716412	2.59057	0.144089		Chr10	3156486	3.01026	0.0240707
Chr1	6261179	5.97113	0.117647		Chr2	5985199	5.70793	0.0416667		Chr3	6477476	6.1774	0.127273		Chr4	2717451	2.59156	0.0208333		Chr5	5598403	5.33905	0.2		Chr6	4831620	4.60779	0.0995763		Chr7	5320757	5.07427	0.0871658		Chr8	5005178	4.77331	0.0989011		Chr9	2716433	2.59059	0.127466		Chr10	3156621	3.01039	0.0454902
Chr1	6261338	5.97128	0.121429		Chr2	6018323	5.73952	0.107023		Chr3	6493235	6.19243	0.135593		Chr4	2717453	2.59157	0.0265957		Chr5	5602422	5.34289	0.406463		Chr6	4831633	4.6078	0.191444		Chr7	5329144	5.08227	0.298305		Chr8	5005314	4.77344	0.0604698		Chr9	2716440	2.5906	0.137363		Chr10	3157003	3.01075	0.0690619
Chr1	6261340	5.97128	0.122549		Chr2	6035662	5.75606	0.194444		Chr3	6506106	6.20471	0.119048		Chr4	2723934	2.59775	0.123288		Chr5	5603332	5.34375	0.105248		Chr6	4831665	4.60783	0.101604		Chr7	5329148	5.08227	0.3		Chr8	5005326	4.77345	0.0827384		Chr9	2716534	2.59069	0.0518543		Chr10	3157004	3.01075	0.0720021
Chr1	6261591	5.97152	0.0746032		Chr2	6049001	5.76878	0.351842		Chr3	6524798	6.22253	0.117021		Chr4	2724012	2.59782	0.101695		Chr5	5603468	5.34388	0.0690068		Chr6	4831697	4.60787	0.141935		Chr7	5329154	5.08228	0.342365		Chr8	5005391	4.77351	0.0891292		Chr9	2716596	2.59075	0.101656		Chr10	3157134	3.01088	0.00108125
Chr1	6261609	5.97154	0.0830371		Chr2	6049038	5.76881	0.290616		Chr3	6588552	6.28333	0.033046		Chr4	2724127	2.59793	0.212121		Chr5	5603481	5.3439	0.102381		Chr6	4835670	4.61165	0.176292		Chr7	5329166	5.08229	0.394545		Chr8	5005642	4.77375	0.160305		Chr9	2716706	2.59085	0.02746		Chr10	3157359	3.01109	0.0110017
Chr1	6261624	5.97155	0.136364		Chr2	6070686	5.78946	0.0187038		Chr3	6620640	6.31393	0.125		Chr4	2724132	2.59793	0.165072		Chr5	5603499	5.34391	0.0625		Chr6	4849213	4.62457	0.382812		Chr7	5329213	5.08233	0.331237		Chr8	5005662	4.77377	0.122054		Chr9	2720735	2.5947	0.0445736		Chr10	3157442	3.01117	0.00391573
Chr1	6261684	5.97161	0.0872727		Chr2	6078300	5.79672	0.181818		Chr3	6624269	6.3174	0.0788177		Chr4	2724146	2.59795	0.12766		Chr5	5603516	5.34393	0.0818299		Chr6	4882318	4.65614	0.132039		Chr7	5357924	5.10971	0.176332		Chr8	5016487	4.78409	0.225352		Chr9	2723236	2.59708	0.00991056		Chr10	3157839	3.01155	0.0215278
Chr1	6261685	5.97161	0.0501166		Chr2	6101880	5.81921	0.121212		Chr3	6624328	6.31745	0.0104167		Chr4	2724156	2.59796	0.192886		Chr5	5603527	5.34394	0.0789141		Chr6	4895349	4.66857	0.112245		Chr7	5357975	5.10976	0.166835		Chr8	5016488	4.7841	0.228571		Chr9	2723282	2.59712	0.0491448		Chr10	3157851	3.01156	0.0248002
Chr1	6261712	5.97163	0.0764228		Chr2	6101906	5.81923	0.230769		Chr3	6627039	6.32004	0.0552326		Chr4	2724185	2.59799	0.197458		Chr5	5604081	5.34447	0.0907191		Chr6	4914234	4.68658	0.171429		Chr7	5358054	5.10984	0.0691892		Chr8	5016489	4.7841	0.179104		Chr9	2723295	2.59714	0.0633803		Chr10	3157902	3.01161	0.0220895
Chr1	6261846	5.97176	0.0452509		Chr2	6101921	5.81925	0.26087		Chr3	6642014	6.33432	0.289474		Chr4	2724244	2.59804	0.166667		Chr5	5604299	5.34468	0.157563		Chr6	4914235	4.68658	0.194444		Chr7	5363298	5.11484	0.478261		Chr8	5019990	4.78744	0.220635		Chr9	2747513	2.62023	0.0401251		Chr10	3158082	3.01178	0.0777586
Chr1	6262005	5.97191	0.305785		Chr2	6128183	5.84429	0.147541		Chr3	6673366	6.36422	0.021875		Chr4	2724309	2.5981	0.169811		Chr5	5605413	5.34574	0.1		Chr6	4919429	4.69153	0.2		Chr7	5385920	5.13641	0.29058		Chr8	5019999	4.78744	0.233333		Chr9	2747641	2.62035	0.0605659		Chr10	3159993	3.0136	0.0560087
Chr1	6262009	5.97192	0.262295		Chr2	6171130	5.88525	0.0982143		Chr3	6673377	6.36423	0.0977663		Chr4	2724312	2.59811	0.0903614		Chr5	5607565	5.34779	0.0474806		Chr6	4924568	4.69643	0.142857		Chr7	5385921	5.13641	0.29058		Chr8	5050280	4.81632	0.131579		Chr9	2747671	2.62038	0.0719002		Chr10	3160149	3.01375	0.0898766
Chr1	6262026	5.97193	0.216		Chr2	6178728	5.89249	0.101124		Chr3	6686829	6.37706	0.21028		Chr4	2725905	2.59963	0.207851		Chr5	5612128	5.35214	0.0541667		Chr6	4993124	4.76181	0.110542		Chr7	5385974	5.13647	0.0972097		Chr8	5066227	4.83153	0.166667		Chr9	2747704	2.62041	0.0770677		Chr10	3164832	3.01822	0.227273
Chr1	6262166	5.97207	0.0904762		Chr2	6180158	5.89386	0.167636		Chr3	6687593	6.37779	0.123532		Chr4	2726795	2.60047	0.0979061		Chr5	5615174	5.35505	0.125		Chr6	4993500	4.76217	0.12381		Chr7	5386107	5.13659	0.182153		Chr8	5107224	4.87063	0.166667		Chr9	2769818	2.6415	0.128358		Chr10	3165135	3.01851	0.0540887
Chr1	6294689	6.00308	0.202759		Chr2	6180163	5.89386	0.0975738		Chr3	6687856	6.37804	0.194359		Chr4	2726840	2.60052	0.0595238		Chr5	5681138	5.41796	0.0720081		Chr6	4999282	4.76769	0.101266		Chr7	5386157	5.13664	0.25662		Chr8	5113838	4.87694	0.0972868		Chr9	2769912	2.64159	0.234899		Chr10	3165208	3.01858	0.0149688
Chr1	6327136	6.03403	0.0853175		Chr2	6194631	5.90766	0.229167		Chr3	6694751	6.38461	0.158371		Chr4	2727956	2.60158	0.280992		Chr5	5681153	5.41797	0.115741		Chr6	5040622	4.80711	0.133333		Chr7	5386252	5.13673	0.144231		Chr8	5130586	4.89291	0.0676471		Chr9	2769966	2.64165	0.201544		Chr10	3165266	3.01863	0.112167
Chr1	6327203	6.03409	0.120955		Chr2	6198909	5.91174	0.197701		Chr3	6695278	6.38511	0.0938375		Chr4	2729353	2.60291	0.168013		Chr5	5681180	5.418	0.025		Chr6	5066659	4.83194	0.157303		Chr7	5403886	5.15355	0.113636		Chr8	5138313	4.90028	0.0416667		Chr9	2769982	2.64166	0.0994624		Chr10	3165688	3.01904	0.0184003
Chr1	6330198	6.03695	0.118757		Chr2	6201014	5.91375	0.153846		Chr3	6695285	6.38512	0.0522267		Chr4	2729356	2.60292	0.158997		Chr5	5681653	5.41845	0.310484		Chr6	5112048	4.87523	0.347222		Chr7	5426382	5.175	0.160594		Chr8	5138932	4.90087	0.0735294		Chr9	2773000	2.64454	0.108974		Chr10	3165743	3.01909	0.0278827
Chr1	6330271	6.03702	0.170645		Chr2	6227838	5.93933	0.0389073		Chr3	6715168	6.40408	0.204736		Chr4	2729374	2.60293	0.12381		Chr5	5681669	5.41846	0.142857		Chr6	5148663	4.91015	0.112375		Chr7	5462556	5.2095	0.0584795		Chr8	5138936	4.90087	0.079085		Chr9	2818081	2.68753	0.169697		Chr10	3165771	3.01911	0.0299685
Chr1	6330325	6.03707	0.192053		Chr2	6227884	5.93937	0.0424039		Chr3	6715557	6.40445	0.0409091		Chr4	2729473	2.60303	0.0611111		Chr5	5681675	5.41847	0.142857		Chr6	5150406	4.91181	0.111544		Chr7	5462577	5.20952	0.111111		Chr8	5138965	4.9009	0.0267857		Chr9	2818089	2.68754	0.153697		Chr10	3166006	3.01934	0.077855
Chr1	6330326	6.03707	0.193333		Chr2	6228250	5.93972	0.283188		Chr3	6740161	6.42792	0.0815068		Chr4	2733853	2.60721	0.100814		Chr5	5681692	5.41848	0.114719		Chr6	5169981	4.93048	0.0870588		Chr7	5469426	5.21605	0.0970745		Chr8	5191378	4.95088	0.0943135		Chr9	2818409	2.68784	0.065538		Chr10	3166074	3.0194	0.0631145
Chr1	6330342	6.03708	0.173611		Chr2	6228259	5.93973	0.287951		Chr3	6783231	6.46899	0.135135		Chr4	2733873	2.60722	0.0356125		Chr5	5681773	5.41856	0.186709		Chr6	5206565	4.96537	0.207143		Chr7	5469433	5.21606	0.125959		Chr8	5191380	4.95089	0.0947802		Chr9	2818450	2.68788	0.0174419		Chr10	3166095	3.01942	0.0439784
Chr1	6347797	6.05373	0.0190909		Chr2	6228277	5.93975	0.244048		Chr3	6783232	6.46899	0.169014		Chr4	2735192	2.60848	0.110306		Chr5	5681888	5.41867	0.088993		Chr6	5232124	4.98974	0.125541		Chr7	5469477	5.2161	0.0849802		Chr8	5191800	4.95129	0.0181818		Chr9	2818690	2.68811	0.0516903		Chr10	3166120	3.01945	0.115317
Chr1	6349322	6.05519	0.291667		Chr2	6228280	5.93975	0.252381		Chr3	6798961	6.48399	0.126761		Chr4	2735247	2.60853	0.16523		Chr5	5766764	5.49961	0.197222		Chr6	5282261	5.03756	0.255172		Chr7	5473107	5.21956	0.122807		Chr8	5218431	4.97668	0.237548		Chr9	2818728	2.68815	0.125		Chr10	3167107	3.02039	0.0163301
Chr1	6349331	6.05519	0.245283		Chr2	6228322	5.93979	0.165882		Chr3	6800397	6.48536	0.0869565		Chr4	2735280	2.60857	0.0888889		Chr5	5766768	5.49962	0.197222		Chr6	5285783	5.04092	0.266667		Chr7	5480543	5.22665	0.103809		Chr8	5225586	4.98351	0.155844		Chr9	2851873	2.71976	0.282609		Chr10	3167141	3.02042	0.0405867
Chr1	6349343	6.05521	0.263158		Chr2	6228323	5.93979	0.16438		Chr3	6810959	6.49544	0.057438		Chr4	2736221	2.60946	0.0372329		Chr5	5791130	5.52285	0.15625		Chr6	5300071	5.05454	0.160494		Chr7	5481867	5.22792	0.0966555		Chr8	5257610	5.01405	0.122807		Chr9	2851877	2.71976	0.244444		Chr10	3167205	3.02048	0.0332787
Chr1	6349366	6.05523	0.180328		Chr2	6228354	5.93982	0.0912698		Chr3	6811800	6.49624	0.10119		Chr4	2738612	2.61174	0.155752		Chr5	5791441	5.52315	0.107143		Chr6	5315620	5.06937	0.0808612		Chr7	5484401	5.23033	0.245333		Chr8	5257611	5.01405	0.12963		Chr9	2852349	2.72021	0.0631434		Chr10	3167218	3.02049	0.00273684
Chr1	6349406	6.05527	0.169014		Chr2	6250820	5.96125	0.175325		Chr3	6811802	6.49624	0.1526		Chr4	2738623	2.61175	0.0784072		Chr5	5813691	5.54437	0.0261628		Chr6	5321810	5.07527	0.238806		Chr7	5484965	5.23087	0.14		Chr8	5275087	5.03071	0.0775463		Chr9	2884478	2.75085	0.0821429		Chr10	3167280	3.02055	0.0313467
Chr1	6349410	6.05527	0.169014		Chr2	6252139	5.9625	0.0830827		Chr3	6819357	6.50345	0.450292		Chr4	2738681	2.61181	0.106481		Chr5	5813700	5.54438	0.0222222		Chr6	5323630	5.07701	0.111139		Chr7	5489842	5.23552	0.232456		Chr8	5275089	5.03072	0.0878543		Chr9	2884489	2.75086	0.130769		Chr10	3167319	3.02059	0.05254
Chr1	6351419	6.05719	0.142857		Chr2	6252142	5.96251	0.136691		Chr3	6823039	6.50696	0.0421053		Chr4	2749702	2.62232	0.194625		Chr5	5829221	5.55918	0.0344215		Chr6	5323705	5.07708	0.12451		Chr7	5506508	5.25142	0.116667		Chr8	5290505	5.04542	0.136364		Chr9	2885725	2.75204	0.171429		Chr10	3167439	3.02071	0.0128961
Chr1	6369711	6.07463	0.181818		Chr2	6252150	5.96251	0.107323		Chr3	6837864	6.5211	0.135135		Chr4	2772168	2.64375	0.117581		Chr5	5830135	5.56005	0.108333		Chr6	5323740	5.07711	0.0742285		Chr7	5511875	5.25653	0.0350404		Chr8	5290506	5.04542	0.151282		Chr9	2885742	2.75206	0.194466		Chr10	3167627	3.02088	0.0280063
Chr1	6369714	6.07463	0.162791		Chr2	6256725	5.96688	0.114286		Chr3	6911325	6.59115	0.257746		Chr4	2773671	2.64518	0.142857		Chr5	5830189	5.5601	0.245283		Chr6	5341965	5.09449	0.156366		Chr7	5513139	5.25774	0.062963		Chr8	5300414	5.05487	0.13127		Chr9	2886063	2.75236	0.0609384		Chr10	3167670	3.02093	0.0175828
Chr1	6373834	6.07856	0.0998781		Chr2	6274296	5.98363	0.5		Chr3	6929708	6.60868	0.214141		Chr4	2778512	2.6498	0.0414111		Chr5	5830208	5.56012	0.23913		Chr6	5341966	5.0945	0.13105		Chr7	5513160	5.25776	0.238095		Chr8	5415792	5.1649	0.0534269		Chr9	2886089	2.75239	0.0495014		Chr10	3167768	3.02102	0.0813572
Chr1	6373852	6.07858	0.105004		Chr2	6281300	5.99031	0.0214286		Chr3	6944592	6.62288	0.161765		Chr4	2778872	2.65014	0.0428571		Chr5	5832425	5.56223	0.058834		Chr6	5430358	5.17879	0.129032		Chr7	5513161	5.25776	0.225806		Chr8	5428524	5.17704	0.100032		Chr9	2886324	2.75261	0.113799		Chr10	3167810	3.02106	0.052859
Chr1	6374050	6.07877	0.119694		Chr2	6283770	5.99267	0.486076		Chr3	6944596	6.62288	0.176471		Chr4	2778877	2.65014	0.123342		Chr5	5833684	5.56343	0.00690173		Chr6	5437738	5.18583	0.0782828		Chr7	5513185	5.25778	0.16958		Chr8	5428758	5.17727	0.137233		Chr9	2886367	2.75265	0.150225		Chr10	3167876	3.02112	0.00625147
Chr1	6374103	6.07882	0.0526316		Chr2	6284258	5.99314	0.202532		Chr3	6944604	6.62289	0.133333		Chr4	2780469	2.65166	0.0253015		Chr5	5838997	5.5685	0.121023		Chr6	5437756	5.18585	0.0873016		Chr7	5513375	5.25796	0.225806		Chr8	5429071	5.17757	0.0878687		Chr9	2886428	2.75271	0.299283		Chr10	3168008	3.02125	0.0218156
Chr1	6375152	6.07982	0.0456442		Chr2	6284265	5.99314	0.168831		Chr3	6944605	6.62289	0.173333		Chr4	2781599	2.65274	0.181699		Chr5	5859239	5.58781	0.117647		Chr6	5477553	5.2238	0.0905797		Chr7	5513960	5.25852	0.19802		Chr8	5429076	5.17757	0.0808756		Chr9	2886475	2.75276	0.320362		Chr10	3168141	3.02137	0.0162156
Chr1	6380774	6.08518	0.0660522		Chr2	6284310	5.99319	0.130682		Chr3	6944606	6.62289	0.2		Chr4	2782130	2.65325	0.12654		Chr5	5891958	5.61901	0.0866667		Chr6	5487898	5.23367	0.157839		Chr7	5558335	5.30084	0.179763		Chr8	5429098	5.17759	0.0972222		Chr9	2887287	2.75353	0.139535		Chr10	3168478	3.0217	0.118615
Chr1	6380793	6.0852	0.114774		Chr2	6284314	5.99319	0.185185		Chr3	6948487	6.62659	0.128		Chr4	2782172	2.65329	0.142131		Chr5	5892045	5.61909	0.139456		Chr6	5518772	5.26311	0.157895		Chr7	5558367	5.30087	0.0802696		Chr8	5429105	5.1776	0.0939716		Chr9	2887295	2.75354	0.133333		Chr10	3168869	3.02207	0.134454
Chr1	6380805	6.08521	0.144211		Chr2	6284316	5.99319	0.185185		Chr3	6957267	6.63497	0.116279		Chr4	2782609	2.6537	0.0873932		Chr5	5892578	5.6196	0.0468915		Chr6	5663555	5.40119	0.214876		Chr7	5558448	5.30095	0.197802		Chr8	5443094	5.19094	0.121469		Chr9	2887323	2.75357	0.134615		Chr10	3168889	3.02209	0.294254
Chr1	6380817	6.08522	0.147206		Chr2	6284349	5.99322	0.135484		Chr3	6968958	6.64612	0.0980392		Chr4	2797999	2.66838	0.00100604		Chr5	5897593	5.62438	0.109734		Chr6	5663749	5.40137	0.259649		Chr7	5558450	5.30095	0.138393		Chr8	5479664	5.22581	0.160377		Chr9	2893142	2.75912	0.162281		Chr10	3171263	3.02435	0.159091
Chr1	6380829	6.08523	0.112758		Chr2	6284376	5.99325	0.132653		Chr3	6970161	6.64726	0.113636		Chr4	2801168	2.6714	0.271795		Chr5	5897617	5.62441	0.143333		Chr6	5666806	5.40429	0.145161		Chr7	5558463	5.30096	0.0895568		Chr8	5507800	5.25265	0.141176		Chr9	2893160	2.75913	0.151232		Chr10	3171275	3.02436	0.119565
Chr1	6408971	6.11207	0.00385994		Chr2	6284379	5.99325	0.138298		Chr3	6971928	6.64895	0.233333		Chr4	2816538	2.68606	0.229825		Chr5	5898086	5.62485	0.127273		Chr6	5717394	5.45253	0.0333333		Chr7	5558471	5.30097	0.0846154		Chr8	5507822	5.25267	0.133333		Chr9	2893315	2.75928	0.140533		Chr10	3171277	3.02437	0.125
Chr1	6417934	6.12062	0.235294		Chr2	6284380	5.99325	0.124823		Chr3	6971930	6.64895	0.166667		Chr4	2823741	2.69293	0.212121		Chr5	5907549	5.63388	0.223684		Chr6	5717442	5.45258	0.315068		Chr7	5563489	5.30576	0.0717087		Chr8	5508576	5.25339	0.038206		Chr9	2893451	2.75941	0.0985155		Chr10	3171304	3.02439	0.235955
Chr1	6429176	6.13134	0.0793651		Chr2	6286988	5.99574	0.170213		Chr3	7000624	6.67632	0.202991		Chr4	2830066	2.69896	0.121495		Chr5	5924319	5.64987	0.275176		Chr6	5718130	5.45323	0.08155		Chr7	5585938	5.32717	0.169231		Chr8	5508623	5.25343	0.0865191		Chr9	2893466	2.75942	0.109259		Chr10	3171661	3.02473	0.0232684
Chr1	6441122	6.14273	0.0279762		Chr2	6287727	5.99644	0.206897		Chr3	7000625	6.67632	0.202991		Chr4	2830080	2.69897	0.132743		Chr5	5926904	5.65234	0.0629371		Chr6	5729678	5.46425	0.122449		Chr7	5589242	5.33032	0.262032		Chr8	5508629	5.25344	0.0873016		Chr9	2894011	2.75994	0.0319149		Chr10	3171663	3.02473	0.0681818
Chr1	6460762	6.16146	0.126667		Chr2	6287729	5.99645	0.228916		Chr3	7049603	6.72303	0.244444		Chr4	2830097	2.69899	0.118182		Chr5	5927214	5.65263	0.0497076		Chr6	5749639	5.48328	0.164835		Chr7	5603817	5.34422	0.10101		Chr8	5512958	5.25757	0.0154949		Chr9	2896832	2.76263	0.12535		Chr10	3179127	3.03185	0.17138
Chr1	6464831	6.16534	0.0956848		Chr2	6298895	6.00709	0.156627		Chr3	7063093	6.73589	0.141176		Chr4	2830099	2.69899	0.117117		Chr5	5930489	5.65576	0.172926		Chr6	5749646	5.48329	0.159091		Chr7	5610703	5.35078	0.149254		Chr8	5512962	5.25757	0.0351351		Chr9	2896841	2.76264	0.2		Chr10	3194523	3.04653	0.131148
Chr1	6468111	6.16847	0.039019		Chr2	6299112	6.0073	0.153846		Chr3	7063647	6.73642	0.214706		Chr4	2830103	2.699	0.123894		Chr5	5934087	5.65919	0.0863636		Chr6	5749661	5.4833	0.159091		Chr7	5636032	5.37494	0.156863		Chr8	5515102	5.25961	0.005997		Chr9	2896857	2.76266	0.0989583		Chr10	3194679	3.04668	0.055814
Chr1	6485593	6.18514	0.242424		Chr2	6299654	6.00782	0.0987791		Chr3	7063649	6.73642	0.214286		Chr4	2830105	2.699	0.115044		Chr5	5934117	5.65921	0.0331683		Chr6	5764874	5.49781	0.106386		Chr7	5636033	5.37494	0.142857		Chr8	5528065	5.27197	0.114128		Chr9	2897051	2.76284	0.137722		Chr10	3194682	3.04669	0.0575053
Chr1	6492540	6.19177	0.175		Chr2	6299673	6.00784	0.107143		Chr3	7080080	6.75209	0.0381232		Chr4	2841864	2.71021	0.157553		Chr5	5935803	5.66082	0.122412		Chr6	5789602	5.52139	0.0357143		Chr7	5690756	5.42713	0.10523		Chr8	5528068	5.27198	0.114713		Chr9	2897101	2.76289	0.105844		Chr10	3194714	3.04672	0.0860032
Chr1	6494703	6.19383	0.214286		Chr2	6299689	6.00785	0.106481		Chr3	7080095	6.7521	0.116708		Chr4	2895903	2.76175	0.132353		Chr5	5935811	5.66083	0.106542		Chr6	5816407	5.54696	0.0908042		Chr7	5711293	5.44671	0.297535		Chr8	5528071	5.27198	0.113333		Chr9	2897167	2.76295	0.0793011		Chr10	3194758	3.04676	0.0564516
Chr1	6494704	6.19383	0.214286		Chr2	6299700	6.00786	0.114985		Chr3	7080169	6.75218	0.0797297		Chr4	2895904	2.76175	0.019403		Chr5	5947266	5.67175	0.115044		Chr6	5817055	5.54758	0.0808511		Chr7	5711297	5.44672	0.369863		Chr8	5528082	5.27199	0.15812		Chr9	2897174	2.76296	0.0683995		Chr10	3202843	3.05447	0.120219
Chr1	6495501	6.19459	0.109195		Chr2	6300004	6.00815	0.235714		Chr3	7080170	6.75218	0.0691781		Chr4	2902927	2.76845	0.15625		Chr5	5988644	5.71122	0.123913		Chr6	5817081	5.5476	0.144762		Chr7	5716863	5.45203	0.111111		Chr8	5528136	5.27204	0.0876147		Chr9	2909901	2.7751	0.0984536		Chr10	3203267	3.05487	0.0200252
Chr1	6515179	6.21336	0.16875		Chr2	6300010	6.00816	0.2		Chr3	7081017	6.75298	0.189774		Chr4	2902933	2.76845	0.033677		Chr5	5988645	5.71122	0.145055		Chr6	5817085	5.5476	0.12549		Chr7	5736126	5.4704	0.0209644		Chr8	5528138	5.27204	0.0912698		Chr9	2926944	2.79135	0.414663		Chr10	3203679	3.05527	0.123499
Chr1	6515183	6.21336	0.153125		Chr2	6313580	6.0211	0.105991		Chr3	7081018	6.75299	0.202114		Chr4	2902941	2.76846	0.0714286		Chr5	6022479	5.74348	0.0152753		Chr6	5817099	5.54762	0.152627		Chr7	5768990	5.50174	0.221595		Chr8	5543630	5.28682	0.25		Chr9	2926971	2.79138	0.288889		Chr10	3203734	3.05532	0.0650888
Chr1	6523344	6.22115	0.287671		Chr2	6313840	6.02135	0.087956		Chr3	7084454	6.75626	0.0643501		Chr4	2903016	2.76853	0.121951		Chr5	6023936	5.74487	0.206522		Chr6	5817101	5.54762	0.152627		Chr7	5777570	5.50992	0.183117		Chr8	5546886	5.28992	0.183943		Chr9	2926996	2.7914	0.254198		Chr10	3204316	3.05587	0.0265415
Chr1	6536424	6.23362	0.244477		Chr2	6313874	6.02138	0.0978355		Chr3	7084700	6.7565	0.175824		Chr4	2903019	2.76853	0.0743146		Chr5	6027864	5.74862	0.0822368		Chr6	5819122	5.54955	0.0969697		Chr7	5797414	5.52884	0.111111		Chr8	5551810	5.29462	0.146865		Chr9	2926998	2.7914	0.253488		Chr10	3204803	3.05634	0.0380359
Chr1	6555578	6.25189	0.122435		Chr2	6339633	6.04595	0.462282		Chr3	7101775	6.77278	0.143723		Chr4	2903064	2.76858	0.117647		Chr5	6083611	5.80178	0.0575163		Chr6	5822616	5.55288	0.0445113		Chr7	5798383	5.52977	0.0134264		Chr8	5580034	5.32154	0.137255		Chr9	2927005	2.79141	0.283531		Chr10	3205463	3.05697	0.0119079
Chr1	6590012	6.28473	0.261738		Chr2	6339662	6.04597	0.464646		Chr3	7115890	6.78624	0.176421		Chr4	2903081	2.76859	0.131148		Chr5	6083719	5.80189	0.0825163		Chr6	5824369	5.55455	0.0661765		Chr7	5798399	5.52978	0.00869565		Chr8	5597693	5.33838	0.0833333		Chr9	2927015	2.79142	0.268254		Chr10	3205534	3.05704	0.0301138
Chr1	6590013	6.28473	0.25		Chr2	6339687	6.046	0.146341		Chr3	7131078	6.80073	0.301205		Chr4	2903372	2.76887	0.493056		Chr5	6084159	5.80231	0.15		Chr6	5824381	5.55456	0.0689266		Chr7	5799994	5.53131	0.114657		Chr8	5626974	5.3663	0.109375		Chr9	2931205	2.79541	0.210526		Chr10	3205797	3.05729	0.0486376
Chr1	6590014	6.28473	0.25		Chr2	6339698	6.04601	0.157895		Chr3	7132308	6.8019	0.253147		Chr4	2904304	2.76976	0.0475475		Chr5	6084269	5.80241	0.173913		Chr6	5824387	5.55457	0.0641646		Chr7	5816521	5.54707	0.151515		Chr8	5641773	5.38041	0.0308255		Chr9	2931206	2.79542	0.210526		Chr10	3205826	3.05731	0.017539
Chr1	6595548	6.29	0.150685		Chr2	6339699	6.04601	0.488038		Chr3	7132310	6.8019	0.231481		Chr4	2904467	2.76992	0.0164774		Chr5	6084361	5.8025	0.0545455		Chr6	5824399	5.55458	0.074026		Chr7	5825955	5.55606	0.384615		Chr8	5673088	5.41028	0.170732		Chr9	2931214	2.79542	0.2		Chr10	3205829	3.05732	0.0156581
Chr1	6596444	6.29086	0.0877193		Chr2	6397861	6.10148	0.25		Chr3	7132311	6.8019	0.25		Chr4	2904722	2.77016	0.0907869		Chr5	6086011	5.80407	0.131579		Chr6	5824688	5.55486	0.247		Chr7	5845577	5.57478	0.108696		Chr8	5673092	5.41028	0.170732		Chr9	2931217	2.79543	0.2		Chr10	3206103	3.05758	0.0388819
Chr1	6598087	6.29243	0.140688		Chr2	6415327	6.11813	0.0698529		Chr3	7143364	6.81244	0.142857		Chr4	2904800	2.77023	0.04		Chr5	6114151	5.83091	0.0512682		Chr6	5824721	5.55489	0.214815		Chr7	5854761	5.58354	0.158211		Chr8	5676474	5.41351	0.0513627		Chr9	2931220	2.79543	0.195122		Chr10	3206193	3.05766	0.0306489
Chr1	6598140	6.29248	0.2		Chr2	6415354	6.11816	0.103332		Chr3	7143367	6.81245	0.245283		Chr4	2904961	2.77039	0.110587		Chr5	6114161	5.83092	0.0662129		Chr6	5825005	5.55516	0.229651		Chr7	5877267	5.605	0.173913		Chr8	5679703	5.41659	0.157895		Chr9	2931233	2.79544	0.177778		Chr10	3206196	3.05767	0.0345263
Chr1	6598142	6.29248	0.333333		Chr2	6415356	6.11816	0.0876147		Chr3	7143383	6.81246	0.198305		Chr4	2905010	2.77043	0.137665		Chr5	6114244	5.831	0.0860585		Chr6	5825016	5.55517	0.194892		Chr7	5895796	5.62267	0.0953554		Chr8	5687379	5.42391	0.0723684		Chr9	2932943	2.79707	0.162624		Chr10	3206256	3.05772	0.0405541
Chr1	6602040	6.2962	0.148148		Chr2	6426925	6.12919	0.201835		Chr3	7173435	6.84112	0.0555316		Chr4	2905146	2.77056	0.03049		Chr5	6114303	5.83105	0.101299		Chr6	5825018	5.55517	0.195667		Chr7	5895797	5.62267	0.124098		Chr8	5698869	5.43486	0.0542005		Chr9	2944102	2.80771	0.00769231		Chr10	3206466	3.05792	0.0201064
Chr1	6602349	6.29649	0.469697		Chr2	6426932	6.1292	0.227273		Chr3	7176845	6.84437	0.109756		Chr4	2905192	2.77061	0.072067		Chr5	6114317	5.83107	0.00571651		Chr6	5825042	5.55519	0.22972		Chr7	5895804	5.62268	0.102217		Chr8	5735032	5.46935	0.254545		Chr9	2947159	2.81063	0.0970588		Chr10	3208429	3.0598	0.024596
Chr1	6602352	6.29649	0.471429		Chr2	6428838	6.13102	0.236314		Chr3	7205874	6.87206	0.0196078		Chr4	2905373	2.77078	0		Chr5	6114592	5.83133	0.0448926		Chr6	5828485	5.55848	0.143665		Chr7	5896349	5.6232	0.177634		Chr8	5735035	5.46936	0.232143		Chr9	2947170	2.81064	0.125694		Chr10	3208580	3.05994	0.0766558
Chr1	6603398	6.29749	0.147368		Chr2	6430511	6.13261	0.271429		Chr3	7205943	6.87212	0.0824242		Chr4	2907723	2.77302	0.143669		Chr5	6115285	5.83199	0.0864662		Chr6	5828504	5.55849	0.147059		Chr7	5896360	5.62321	0.214159		Chr8	5739533	5.47365	0.0688858		Chr9	2947486	2.81094	0.153517		Chr10	3208598	3.05996	0.0175277
Chr1	6617119	6.31058	0.146591		Chr2	6430516	6.13262	0.275362		Chr3	7207715	6.87381	0.0681055		Chr4	2907761	2.77306	0.137363		Chr5	6123604	5.83992	0.0450526		Chr6	5845341	5.57455	0.0943396		Chr7	5922964	5.64858	0.166667		Chr8	5767906	5.5007	0.0602451		Chr9	2948260	2.81168	0.140741		Chr10	3208635	3.05999	0.00746803
Chr1	6617675	6.31111	0.147104		Chr2	6430519	6.13262	0.230769		Chr3	7208176	6.87425	0.166667		Chr4	2907773	2.77307	0.188272		Chr5	6125180	5.84143	0.107756		Chr6	5848271	5.57735	0.059375		Chr7	5930730	5.65598	0.0945946		Chr8	5767959	5.50075	0.120705		Chr9	2949539	2.8129	0.0282443		Chr10	3208654	3.06001	0.0622222
Chr1	6630929	6.32375	0.117647		Chr2	6447038	6.14837	0.333333		Chr3	7208557	6.87462	0.00601017		Chr4	2920397	2.78511	0.0568182		Chr5	6127369	5.84351	0.0310415		Chr6	5887014	5.61429	0.1777		Chr7	5949477	5.67386	0.153846		Chr8	5768582	5.50135	0.167877		Chr9	2949545	2.81291	0.0344729		Chr10	3208822	3.06017	0.00743175
Chr1	6630932	6.32375	0.130435		Chr2	6447794	6.1491	0.120482		Chr3	7208564	6.87462	0.00754361		Chr4	2930619	2.79486	0.308333		Chr5	6127679	5.84381	0.0222358		Chr6	5890835	5.61794	0.00758994		Chr7	5949603	5.67398	0.0865385		Chr8	5768602	5.50137	0.170332		Chr9	2949590	2.81295	0.0302177		Chr10	3209143	3.06048	0.000489928
Chr1	6636394	6.32896	0.0607152		Chr2	6449887	6.15109	0.333333		Chr3	7208578	6.87464	0.0182186		Chr4	2930620	2.79486	0.296218		Chr5	6128320	5.84442	0.128472		Chr6	5892028	5.61908	0.0705128		Chr7	5949618	5.674	0.0925729		Chr8	5771876	5.50449	0.23727		Chr9	2949623	2.81298	0.0373718		Chr10	3209148	3.06048	0.0384946
Chr1	6653087	6.34488	0.127907		Chr2	6449894	6.1511	0.333333		Chr3	7208591	6.87465	0.000430478		Chr4	2930642	2.79488	0.176482		Chr5	6128322	5.84442	0.15625		Chr6	5894175	5.62112	0.175824		Chr7	5954011	5.67819	0.153846		Chr8	5817363	5.54787	0.135135		Chr9	2949646	2.813	0.00913621		Chr10	3209176	3.06051	0.029
Chr1	6717917	6.4067	0.211538		Chr2	6449903	6.15111	0.333333		Chr3	7208602	6.87466	0.0266565		Chr4	2930889	2.79511	0.242473		Chr5	6128387	5.84449	0.0609902		Chr6	5894365	5.6213	0.280986		Chr7	5958692	5.68265	0.0947368		Chr8	5823100	5.55334	0.0599289		Chr9	2951428	2.8147	0.0117117		Chr10	3209488	3.06081	0.0169854
Chr1	6717920	6.40671	0.159091		Chr2	6449905	6.15111	0.333333		Chr3	7208649	6.8747	0.0752984		Chr4	2931953	2.79613	0.28427		Chr5	6129116	5.84518	0.17		Chr6	5945995	5.67054	0.333333		Chr7	5964786	5.68846	0.0309524		Chr8	5823140	5.55338	0.0398894		Chr9	2961429	2.82424	0.16		Chr10	3209524	3.06084	0.0677744
Chr1	6759237	6.44611	0.152098		Chr2	6449906	6.15111	0.333333		Chr3	7208745	6.87479	0.096395		Chr4	2932681	2.79682	0.085		Chr5	6143604	5.859	0.0623109		Chr6	6002528	5.72446	0.246914		Chr7	6003793	5.72566	0.118182		Chr8	5871804	5.59979	0.197368		Chr9	2961451	2.82426	0.148649		Chr10	3209705	3.06101	0.0972318
Chr1	6759752	6.4466	0.178376		Chr2	6452491	6.15357	0.22807		Chr3	7208755	6.8748	0.141857		Chr4	2933576	2.79768	0.225352		Chr5	6153251	5.8682	0.193798		Chr6	6002547	5.72447	0.220551		Chr7	6003794	5.72566	0.00819001		Chr8	5871825	5.59981	0.25		Chr9	2974449	2.83666	0.12963		Chr10	3209793	3.0611	0.0463851
Chr1	6759790	6.44664	0.221718		Chr2	6454314	6.15531	0.017316		Chr3	7208851	6.8749	0.0393939		Chr4	2941703	2.80543	0.0844444		Chr5	6153270	5.86822	0.19084		Chr6	6004656	5.72649	0.121622		Chr7	6004225	5.72608	0.0639098		Chr8	5897595	5.62438	0.161581		Chr9	2974451	2.83666	0.08061		Chr10	3209855	3.06116	0.0522301
Chr1	6765943	6.45251	0.101124		Chr2	6454333	6.15533	0.0323654		Chr3	7209615	6.87562	0.115789		Chr4	2941723	2.80545	0.134284		Chr5	6153336	5.86828	0.203252		Chr6	6023198	5.74417	0.104306		Chr7	6018192	5.7394	0.107143		Chr8	5898027	5.6248	0.0301237		Chr9	2997181	2.85833	0.188679		Chr10	3209937	3.06123	0.0563455
Chr1	6773408	6.45963	0.164912		Chr2	6457922	6.15875	0.448387		Chr3	7231564	6.89656	0.0208866		Chr4	2941731	2.80545	0.130855		Chr5	6155130	5.86999	0.134328		Chr6	6053919	5.77347	0.133333		Chr7	6066194	5.78517	0.26817		Chr8	5913536	5.63959	0.182598		Chr9	2997184	2.85834	0.163934		Chr10	3210479	3.06175	0.0315779
Chr1	6821278	6.50528	0.0771186		Chr2	6457938	6.15877	0.371795		Chr3	7251964	6.91601	0.223077		Chr4	2941732	2.80545	0.130855		Chr5	6155161	5.87002	0.152542		Chr6	6063815	5.7829	0.0730159		Chr7	6066195	5.78517	0.26817		Chr8	5956535	5.68059	0.333333		Chr9	2997200	2.85835	0.175439		Chr10	3210504	3.06178	0.0015906
Chr1	6844893	6.5278	0.0514533		Chr2	6458182	6.159	0.261094		Chr3	7258506	6.92225	0.0689154		Chr4	2941735	2.80546	0.130855		Chr5	6155168	5.87003	0.241379		Chr6	6069076	5.78792	0.101634		Chr7	6066196	5.78518	0.266667		Chr8	5973277	5.69656	0.174804		Chr9	2997230	2.85838	0.300885		Chr10	3210591	3.06186	0.0124231
Chr1	6844905	6.52781	0.111547		Chr2	6472688	6.17284	0.0611896		Chr3	7258508	6.92225	0.0671601		Chr4	2941746	2.80547	0.134284		Chr5	6155178	5.87004	0.138462		Chr6	6113128	5.82993	0.0172161		Chr7	6102160	5.81947	0.10101		Chr8	5973279	5.69656	0.174804		Chr9	2997240	2.85839	0.18018		Chr10	3210723	3.06198	0.010725
Chr1	6844907	6.52781	0.118687		Chr2	6505066	6.20371	0.161616		Chr3	7260730	6.92437	0.0915395		Chr4	2941748	2.80547	0.140029		Chr5	6155469	5.87031	0.167391		Chr6	6116251	5.83291	0.16835		Chr7	6102161	5.81947	0.102453		Chr8	5976118	5.69927	0.245614		Chr9	2997744	2.85887	0.0727273		Chr10	3210880	3.06213	0.0208734
Chr1	6925723	6.60488	0.25		Chr2	6505508	6.20414	0.141045		Chr3	7260736	6.92438	0.109579		Chr4	2941792	2.80551	0.0760408		Chr5	6155502	5.87034	0.142692		Chr6	6116265	5.83292	0.170937		Chr7	6115552	5.83224	0.153846		Chr8	5982400	5.70526	0.11236		Chr9	2997861	2.85898	0.0495495		Chr10	3210927	3.06218	0.0371125
Chr1	6926054	6.6052	0.166667		Chr2	6505511	6.20414	0.143233		Chr3	7260746	6.92439	0.103809		Chr4	2941800	2.80552	0.128458		Chr5	6155522	5.87036	0.122162		Chr6	6116337	5.83299	0.21		Chr7	6127475	5.84362	0.167708		Chr8	6017316	5.73856	0.0260258		Chr9	2998823	2.8599	0.116667		Chr10	3211080	3.06232	0.0425752
Chr1	6926061	6.60521	0.180769		Chr2	6506367	6.20496	0.0751634		Chr3	7260771	6.92441	0.0997715		Chr4	2941803	2.80552	0.131868		Chr5	6155533	5.87037	0.143519		Chr6	6116364	5.83302	0.234043		Chr7	6127481	5.84362	0.19403		Chr8	6026311	5.74714	0.163218		Chr9	2998864	2.85994	0.0949442		Chr10	3211306	3.06254	0.0406577
Chr1	6946676	6.62487	0.152174		Chr2	6506390	6.20498	0.0214521		Chr3	7260810	6.92445	0.127978		Chr4	2941815	2.80553	0.187037		Chr5	6173309	5.88733	0.137341		Chr6	6116842	5.83348	0.015444		Chr7	6127743	5.84387	0.245902		Chr8	6026319	5.74715	0.155556		Chr9	2998996	2.86007	0.233333		Chr10	3211794	3.06301	0.17197
Chr1	6948133	6.62626	0.15923		Chr2	6506419	6.205	0.0833333		Chr3	7264371	6.92784	0.169245		Chr4	2947172	2.81064	0.255		Chr5	6173327	5.88734	0.0938945		Chr6	6117078	5.8337	0.0308148		Chr7	6127823	5.84395	0.311475		Chr8	6026326	5.74715	0.131008		Chr9	3018788	2.87894	0.141892		Chr10	3211837	3.06305	0.207921
Chr1	6948142	6.62626	0.147034		Chr2	6506844	6.20541	0.171946		Chr3	7264411	6.92788	0.231821		Chr4	2948664	2.81207	0.0572969		Chr5	6176729	5.89059	0.102041		Chr6	6122866	5.83922	0.284067		Chr7	6166255	5.8806	0.177778		Chr8	6026345	5.74717	0.124345		Chr9	3020011	2.88011	0.125654		Chr10	3211858	3.06307	0.117647
Chr1	6948183	6.6263	0.128571		Chr2	6506847	6.20541	0.171875		Chr3	7264657	6.92812	0.0409091		Chr4	2954867	2.81798	0.169545		Chr5	6179733	5.89345	0.0938849		Chr6	6123177	5.83952	0.0804954		Chr7	6168029	5.88229	0.0281159		Chr8	6026362	5.74719	0.105376		Chr9	3020806	2.88087	0.115213		Chr10	3211861	3.06307	0.121951
Chr1	6951281	6.62926	0.0765766		Chr2	6506881	6.20545	0.11007		Chr3	7264801	6.92825	0.0510856		Chr4	2954929	2.81804	0.0117647		Chr5	6179753	5.89347	0.0925729		Chr6	6123199	5.83954	0.0902778		Chr7	6168042	5.8823	0.00925926		Chr8	6026366	5.74719	0.105655		Chr9	3023380	2.88332	0.0784314		Chr10	3211883	3.06309	0.211538
Chr1	7013908	6.68898	0.135802		Chr2	6578245	6.2735	0.0831557		Chr3	7264839	6.92829	0.0661058		Chr4	2972148	2.83446	0.0630435		Chr5	6179801	5.89352	0.0559398		Chr6	6127792	5.84392	0.0921245		Chr7	6169799	5.88398	0.0669773		Chr8	6026682	5.74749	0.146789		Chr9	3023647	2.88357	0.111111		Chr10	3211934	3.06314	0.111888
Chr1	7057384	6.73045	0.0924224		Chr2	6590341	6.28504	0.293574		Chr3	7271528	6.93467	0.213904		Chr4	2972150	2.83446	0.0604119		Chr5	6180110	5.89381	0.0954762		Chr6	6128257	5.84436	0.0816573		Chr7	6171901	5.88598	0.0959596		Chr8	6026698	5.74751	0.1875		Chr9	3023849	2.88377	0.0994118		Chr10	3212070	3.06327	0.206897
Chr1	7090046	6.76159	0.183333		Chr2	6605564	6.29956	0.286957		Chr3	7294782	6.95685	0.0694444		Chr4	2972151	2.83446	0.0604119		Chr5	6180251	5.89395	0.100085		Chr6	6143007	5.85843	0.121212		Chr7	6180440	5.89413	0.147186		Chr8	6026703	5.74751	0.185567		Chr9	3024394	2.88429	0.253247		Chr10	3212094	3.06329	0.191083
Chr1	7090073	6.76162	0.148955		Chr2	6624800	6.3179	0.1		Chr3	7298668	6.96055	0.131944		Chr4	2984913	2.84663	0.166667		Chr5	6183642	5.89718	0.0366184		Chr6	6145159	5.86048	0.106383		Chr7	6180455	5.89414	0.101767		Chr8	6026707	5.74752	0.189474		Chr9	3024411	2.8843	0.335085		Chr10	3212139	3.06333	0.0794702
Chr1	7090112	6.76166	0.154795		Chr2	6634396	6.32705	0.105965		Chr3	7298881	6.96076	0.0618013		Chr4	2984919	2.84664	0.169014		Chr5	6195306	5.9083	0.0978261		Chr6	6145409	5.86072	0.0833333		Chr7	6180639	5.89432	0.193445		Chr8	6026715	5.74752	0.191489		Chr9	3025066	2.88493	0.19058		Chr10	3213651	3.06478	0.000956211
Chr1	7146255	6.8152	0.0436508		Chr2	6660711	6.35215	0.178082		Chr3	7298918	6.96079	0.0569438		Chr4	2984933	2.84665	0.155844		Chr5	6195310	5.90831	0.0585626		Chr6	6158366	5.87308	0.202899		Chr7	6180643	5.89432	0.181749		Chr8	6031137	5.75174	0.163462		Chr9	3026124	2.88594	0.264881		Chr10	3213767	3.06489	0.026884
Chr1	7153940	6.82253	0.29078		Chr2	6662474	6.35383	0.112963		Chr3	7298959	6.96083	0.116022		Chr4	2986237	2.8479	0.0877193		Chr5	6196165	5.90912	0.283333		Chr6	6163769	5.87823	0.113402		Chr7	6186198	5.89962	0.152807		Chr8	6031161	5.75176	0.162162		Chr9	3026171	2.88598	0.310606		Chr10	3213885	3.065	0.0444759
Chr1	7169256	6.83714	0.113265		Chr2	6678124	6.36876	0.0474308		Chr3	7299984	6.96181	0.06052		Chr4	2986252	2.84791	0.143189		Chr5	6214504	5.92661	0.0554223		Chr6	6169766	5.88395	0.174812		Chr7	6186320	5.89973	0.0202501		Chr8	6031588	5.75217	0.07		Chr9	3030249	2.88987	0.0412775		Chr10	3214024	3.06513	0.0193406
Chr1	7170324	6.83815	0.189011		Chr2	6722322	6.41091	0.252381		Chr3	7300264	6.96207	0.0308941		Chr4	2986294	2.84795	0.114636		Chr5	6214538	5.92665	0.0498121		Chr6	6235087	5.94624	0.0889037		Chr7	6187220	5.90059	0.103955		Chr8	6031592	5.75217	0.0555556		Chr9	3030325	2.88994	0.0376582		Chr10	3214335	3.06543	0.043603
Chr1	7170325	6.83815	0.179798		Chr2	6722325	6.41091	0.231169		Chr3	7300266	6.96208	0.00937125		Chr4	2986364	2.84802	0.0449915		Chr5	6214571	5.92668	0.0585339		Chr6	6235092	5.94625	0.121102		Chr7	6190661	5.90387	0.179528		Chr8	6051713	5.77136	0.333333		Chr9	3041575	2.90067	0.0718584		Chr10	3215189	3.06624	0.013568
Chr1	7188450	6.85544	0.199495		Chr2	6727922	6.41625	0.120317		Chr3	7300297	6.96211	0.0702381		Chr4	2988500	2.85006	0.103419		Chr5	6214579	5.92668	0.0613536		Chr6	6270473	5.97999	0.129268		Chr7	6194335	5.90738	0.0572034		Chr8	6052482	5.7721	0.183673		Chr9	3045286	2.90421	0.307692		Chr10	3215339	3.06639	0.0326667
Chr1	7209635	6.87564	0.117512		Chr2	6750503	6.43778	0.151515		Chr3	7300333	6.96214	0.0337274		Chr4	2988930	2.85047	0.197746		Chr5	6215419	5.92749	0.0303163		Chr6	6270518	5.98003	0.0864198		Chr7	6195526	5.90851	0.0613982		Chr8	6053119	5.7727	0.0933449		Chr9	3051073	2.90973	0.0714286		Chr10	3215348	3.06639	0.0197747
Chr1	7221897	6.88734	0.157895		Chr2	6750669	6.43794	0.109589		Chr3	7300838	6.96262	0.215909		Chr4	2988983	2.85052	0.173554		Chr5	6215655	5.92771	0.070061		Chr6	6273819	5.98318	0.0240363		Chr7	6203521	5.91614	0.0616828		Chr8	6071261	5.79001	0.229316		Chr9	3051134	2.90979	0.102808		Chr10	3215428	3.06647	0.0278343
Chr1	7264076	6.92756	0.277596		Chr2	6753077	6.44024	0.110772		Chr3	7301226	6.96299	0.0660317		Chr4	2989035	2.85057	0.176471		Chr5	6216413	5.92843	0.0336456		Chr6	6274167	5.98351	0.034326		Chr7	6204417	5.91699	0.17187		Chr8	6071438	5.79017	0.0482794		Chr9	3081283	2.93854	0.25		Chr10	3215654	3.06669	0.0871533
Chr1	7274049	6.93707	0.0720959		Chr2	6753152	6.44031	0.130474		Chr3	7301345	6.96311	0.048048		Chr4	2989118	2.85065	0.0926336		Chr5	6216721	5.92873	0.091195		Chr6	6276941	5.98616	0.108434		Chr7	6204668	5.91723	0.173858		Chr8	6071447	5.79018	0.0280416		Chr9	3085795	2.94284	0.0188235		Chr10	3215825	3.06685	0.116125
Chr1	7274081	6.9371	0.10817		Chr2	6753421	6.44056	0.031665		Chr3	7301407	6.96316	0.104396		Chr4	2989186	2.85071	0.0688987		Chr5	6216759	5.92876	0.0268869		Chr6	6293451	6.0019	0.146659		Chr7	6204676	5.91724	0.1569		Chr8	6071468	5.7902	0.162106		Chr9	3085807	2.94285	0.0203513		Chr10	3215915	3.06694	0.0115741
Chr1	7300889	6.96267	0.333333		Chr2	6753996	6.44111	0.285246		Chr3	7301408	6.96317	0.0525641		Chr4	2989229	2.85075	0.065188		Chr5	6223962	5.93563	0.369565		Chr6	6296622	6.00493	0.418803		Chr7	6204792	5.91735	0.126412		Chr8	6072558	5.79124	0.0383459		Chr9	3086032	2.94307	0.268293		Chr10	3215918	3.06694	0.0275194
Chr1	7300891	6.96267	0.333333		Chr2	6753997	6.44111	0.285246		Chr3	7365430	7.02422	0.170213		Chr4	2989244	2.85077	0.0474802		Chr5	6227183	5.9387	0.141732		Chr6	6344629	6.05071	0.123967		Chr7	6204796	5.91735	0.13369		Chr8	6073682	5.79231	0.0178462		Chr9	3086096	2.94313	0.204918		Chr10	3215923	3.06694	0.0156007
Chr1	7300895	6.96268	0.333333		Chr2	6813719	6.49807	0.0694444		Chr3	7367042	7.02576	0.151053		Chr4	2989259	2.85078	0.0468852		Chr5	6227905	5.93939	0.19585		Chr6	6349520	6.05537	0.138889		Chr7	6205074	5.91762	0.0295894		Chr8	6074250	5.79286	0.210951		Chr9	3102467	2.95874	0.101124		Chr10	3215989	3.06701	0.0204543
Chr1	7303710	6.96536	0.115942		Chr2	6813725	6.49807	0.0828571		Chr3	7367059	7.02577	0.155238		Chr4	2989300	2.85082	0.0555409		Chr5	6228003	5.93949	0.361212		Chr6	6360391	6.06574	0.00581395		Chr7	6205095	5.91764	0.0361676		Chr8	6074257	5.79286	0.275		Chr9	3116638	2.97226	0.225904		Chr10	3216071	3.06708	0.0774863
Chr1	7335055	6.99525	0.235294		Chr2	6830535	6.51411	0.285714		Chr3	7373661	7.03207	0.1875		Chr4	2989512	2.85102	0.105978		Chr5	6228025	5.93951	0.313043		Chr6	6371270	6.07612	0.208333		Chr7	6205178	5.91772	0.137168		Chr8	6074290	5.79289	0.106481		Chr9	3130504	2.98548	0.418605		Chr10	3216092	3.0671	0.0930568
Chr1	7358156	7.01728	0.22197		Chr2	6834299	6.5177	0.172932		Chr3	7384383	7.0423	0.0130074		Chr4	2990610	2.85207	0.106375		Chr5	6228087	5.93957	0.211538		Chr6	6374584	6.07928	0.32622		Chr7	6205185	5.91773	0.12437		Chr8	6075778	5.79431	0.0833333		Chr9	3130505	2.98548	0.395349		Chr10	3216152	3.06716	0.0682312
Chr1	7358157	7.01729	0.214312		Chr2	6834315	6.51771	0.287691		Chr3	7384566	7.04247	0.110817		Chr4	2990635	2.85209	0.0515509		Chr5	6228111	5.93959	0.203704		Chr6	6386822	6.09095	0.213225		Chr7	6205398	5.91793	0.218646		Chr8	6079140	5.79752	0.0854093		Chr9	3130854	2.98582	0.145833		Chr10	3216211	3.06722	0.0104009
Chr1	7358190	7.01732	0.235163		Chr2	6834320	6.51772	0.26224		Chr3	7385409	7.04327	0.0411765		Chr4	2992269	2.85365	0.0959119		Chr5	6228123	5.9396	0.226415		Chr6	6393591	6.0974	0.173298		Chr7	6205406	5.91794	0.0209644		Chr8	6079224	5.7976	0.0384615		Chr9	3157009	3.01076	0.208163		Chr10	3216217	3.06722	0.0337534
Chr1	7358213	7.01734	0.237952		Chr2	6834321	6.51772	0.26224		Chr3	7386336	7.04416	0.0555556		Chr4	2992273	2.85365	0.106916		Chr5	6228281	5.93975	0.162222		Chr6	6412387	6.11533	0.0418695		Chr7	6205407	5.91794	0.0571132		Chr8	6079262	5.79764	0.0705167		Chr9	3157017	3.01077	0.20068		Chr10	3216257	3.06726	0.097325
Chr1	7358223	7.01735	0.268889		Chr2	6834322	6.51772	0.25308		Chr3	7402753	7.05982	0.212766		Chr4	2996553	2.85774	0.123188		Chr5	6229665	5.94107	0.0827434		Chr6	6412399	6.11534	0.0714286		Chr7	6206779	5.91925	0.220519		Chr8	6079447	5.79781	0.0646465		Chr9	3157059	3.01081	0.0448718		Chr10	3216263	3.06727	0.0567725
Chr1	7358253	7.01738	0.237654		Chr2	6834327	6.51772	0.296976		Chr3	7402760	7.05982	0.204082		Chr4	2996603	2.85778	0.12605		Chr5	6229751	5.94115	0.00107527		Chr6	6417494	6.1202	0.0544118		Chr7	6206797	5.91926	0.0607843		Chr8	6079502	5.79786	0.0441041		Chr9	3158582	3.01226	0.134948		Chr10	3216308	3.06731	0.0134726
Chr1	7364121	7.02297	0.0777339		Chr2	6834330	6.51772	0.296976		Chr3	7402808	7.05987	0.132353		Chr4	2996621	2.8578	0.075703		Chr5	6229778	5.94118	0.0615335		Chr6	6454257	6.15526	0.0127451		Chr7	6206972	5.91943	0.052381		Chr8	6079535	5.7979	0.0601852		Chr9	3159509	3.01314	0.0602109		Chr10	3216488	3.06748	0.0480294
Chr1	7385478	7.04334	0.114938		Chr2	6834351	6.51775	0.0968037		Chr3	7403388	7.06042	0.081195		Chr4	2996656	2.85783	0.0802469		Chr5	6229781	5.94118	0.0552755		Chr6	6498483	6.19744	0.148148		Chr7	6206979	5.91944	0.0200893		Chr8	6080023	5.79836	0.0564752		Chr9	3159988	3.0136	0.0397747		Chr10	3216528	3.06752	0.0462564
Chr1	7394510	7.05195	0.136364		Chr2	6834353	6.51775	0.0935698		Chr3	7403393	7.06043	0.0758441		Chr4	3004501	2.86532	0.181818		Chr5	6229782	5.94118	0.0364261		Chr6	6498514	6.19747	0.157895		Chr7	6206980	5.91944	0.0164835		Chr8	6080089	5.79842	0.00648804		Chr9	3176142	3.02901	0.0816527		Chr10	3216593	3.06758	0.0198443
Chr1	7397004	7.05433	0.133333		Chr2	6847559	6.53034	0.120748		Chr3	7403960	7.06097	0.0533301		Chr4	3006951	2.86765	0.336797		Chr5	6285524	5.99434	0.085084		Chr6	6498548	6.1975	0.128205		Chr7	6206986	5.91944	0.138624		Chr8	6080141	5.79847	0.0267615		Chr9	3178146	3.03092	0.212766		Chr10	3216603	3.06759	0.0232513
Chr1	7424336	7.0804	0.12596		Chr2	6847564	6.53035	0.134488		Chr3	7403961	7.06097	0.0610521		Chr4	3008988	2.86959	0.253012		Chr5	6285541	5.99436	0.107143		Chr6	6515505	6.21367	0.114194		Chr7	6207177	5.91963	0.149616		Chr8	6080227	5.79856	0.0345621		Chr9	3178177	3.03095	0.25		Chr10	3216635	3.06762	0.0849183
Chr1	7492572	7.14547	0.163631		Chr2	6847573	6.53035	0.18018		Chr3	7409595	7.06634	0.196429		Chr4	3009392	2.86998	0.276596		Chr5	6318911	6.02618	0.21875		Chr6	6515515	6.21368	0.0978187		Chr7	6207178	5.91963	0.147218		Chr8	6080824	5.79913	0.0689655		Chr9	3186788	3.03916	0.154595		Chr10	3216965	3.06794	0.00698082
Chr1	7492574	7.14548	0.137214		Chr2	6848078	6.53084	0.327922		Chr3	7409606	7.06635	0.150794		Chr4	3009394	2.86998	0.270833		Chr5	6325327	6.0323	0.147295		Chr6	6518640	6.21666	0.0321403		Chr7	6209012	5.92138	0.15625		Chr8	6080835	5.79914	0.06875		Chr9	3214911	3.06598	0.0930233		Chr10	3217172	3.06813	0.0290029
Chr1	7527711	7.17898	0.366667		Chr2	6848085	6.53084	0.298851		Chr3	7409740	7.06648	0.154635		Chr4	3009399	2.86999	0.285714		Chr5	6326270	6.0332	0.155172		Chr6	6534815	6.23209	0.2		Chr7	6209015	5.92138	0.114754		Chr8	6080851	5.79915	0.0102814		Chr9	3215589	3.06662	0.242424		Chr10	3217373	3.06833	0.00318647
Chr1	7527735	7.17901	0.466667		Chr2	6848096	6.53085	0.269841		Chr3	7409769	7.06651	0.0843672		Chr4	3009404	2.86999	0.25		Chr5	6328265	6.0351	0.123288		Chr6	6538345	6.23545	0.091954		Chr7	6211554	5.9238	0.261551		Chr8	6084729	5.80285	0.0625731		Chr9	3215601	3.06664	0.230344		Chr10	3217586	3.06853	0.00966667
Chr1	7583475	7.23217	0.225		Chr2	6848165	6.53092	0.142986		Chr3	7436521	7.09202	0.0382979		Chr4	3009414	2.87	0.233333		Chr5	6328266	6.0351	0.123288		Chr6	6586974	6.28183	0.0965035		Chr7	6211601	5.92384	0.0578947		Chr8	6101075	5.81844	0.0698659		Chr9	3215604	3.06664	0.246085		Chr10	3217663	3.0686	0.00442861
Chr1	7583493	7.23218	0.209677		Chr2	6848178	6.53093	0.183333		Chr3	7436685	7.09218	0.128571		Chr4	3009694	2.87027	0.211765		Chr5	6339693	6.046	0.107143		Chr6	6587320	6.28216	0.147147		Chr7	6229559	5.94097	0.0909091		Chr8	6101251	5.81861	0.130841		Chr9	3215619	3.06665	0.270519		Chr10	3217739	3.06868	0.0352191
Chr1	7583506	7.23219	0.194444		Chr2	6876077	6.55754	0.156863		Chr3	7447145	7.10215	0.0982143		Chr4	3012485	2.87293	0.102796		Chr5	6377888	6.08243	0.113002		Chr6	6600232	6.29447	0.44697		Chr7	6249206	5.95971	0.0833333		Chr8	6101263	5.81862	0.16339		Chr9	3215824	3.06685	0.218487		Chr10	3217771	3.06871	0.104834
Chr1	7588636	7.23709	0.0990099		Chr2	6876078	6.55754	0.29927		Chr3	7457459	7.11199	0.145161		Chr4	3012604	2.87304	0.0556879		Chr5	6378420	6.08294	0.179487		Chr6	6614979	6.30854	0.422222		Chr7	6265363	5.97512	0.0909091		Chr8	6101435	5.81878	0.0858757		Chr9	3223667	3.07433	0.17803		Chr10	3217805	3.06874	0.0891248
Chr1	7599500	7.24745	0.120352		Chr2	6877532	6.55893	0.00713587		Chr3	7457461	7.11199	0.289474		Chr4	3012880	2.87331	0.0500613		Chr5	6385013	6.08922	0.145999		Chr6	6634044	6.32672	0.166667		Chr7	6265364	5.97512	0.0897436		Chr8	6101544	5.81889	0.133929		Chr9	3224084	3.07473	0.143483		Chr10	3218291	3.0692	0.0504193
Chr1	7604685	7.25239	0.205556		Chr2	6894647	6.57525	0.0582251		Chr3	7526221	7.17756	0.0550628		Chr4	3012888	2.87331	0		Chr5	6385056	6.08926	0.141966		Chr6	6638478	6.33095	0.152833		Chr7	6265368	5.97512	0.106667		Chr8	6101547	5.81889	0.133929		Chr9	3224465	3.07509	0.069378		Chr10	3218871	3.06975	0.0741422
Chr1	7605163	7.25285	0.112676		Chr2	6894887	6.57548	0.0676428		Chr3	7532670	7.18371	0.131868		Chr4	3012934	2.87336	0.0570855		Chr5	6385081	6.08929	0.168845		Chr6	6638498	6.33097	0.121212		Chr7	6281463	5.99047	0.0571113		Chr8	6101548	5.81889	0.132743		Chr9	3224467	3.07509	0.0921053		Chr10	3223652	3.07431	0.127731
Chr1	7626098	7.27281	0.162308		Chr2	6895018	6.5756	0.000820633		Chr3	7533703	7.1847	0.221878		Chr4	3012956	2.87338	0.0637916		Chr5	6385090	6.0893	0.168525		Chr6	6644148	6.33635	0.121622		Chr7	6302957	6.01097	0.0423077		Chr8	6101550	5.81889	0.12931		Chr9	3226190	3.07673	0.333333		Chr10	3226361	3.0769	0.0375427
Chr1	7636061	7.28232	0.195556		Chr2	6895025	6.57561	0.0207443		Chr3	7549149	7.19943	0.183384		Chr4	3014290	2.87465	0.155844		Chr5	6385116	6.08932	0.085		Chr6	6646554	6.33865	0.166667		Chr7	6303279	6.01128	0.304167		Chr8	6108061	5.8251	0.22807		Chr9	3229571	3.07996	0.127451		Chr10	3226393	3.07693	0.182303
Chr1	7636227	7.28247	0.167536		Chr2	6895151	6.57573	0.00526471		Chr3	7553132	7.20323	0.234198		Chr4	3014302	2.87466	0.142857		Chr5	6403465	6.10682	0.0806452		Chr6	6671232	6.36218	0.0913621		Chr7	6306389	6.01424	0.0424922		Chr8	6108135	5.82517	0.158333		Chr9	3229584	3.07997	0.14433		Chr10	3226440	3.07697	0.0601243
Chr1	7645538	7.29135	0.208333		Chr2	6897829	6.57828	0.00187825		Chr3	7553157	7.20325	0.23151		Chr4	3014367	2.87472	0.216972		Chr5	6403495	6.10685	0.0462963		Chr6	6681281	6.37177	0.229041		Chr7	6307462	6.01526	0.167644		Chr8	6111015	5.82792	0.00326797		Chr9	3229597	3.07998	0.114256		Chr10	3226731	3.07725	0.102005
Chr1	7651766	7.29729	0.228571		Chr2	6898436	6.57886	0.000271076		Chr3	7553173	7.20327	0.211959		Chr4	3017608	2.87782	0.0228311		Chr5	6418956	6.12159	0.212766		Chr6	6681283	6.37177	0.179412		Chr7	6307503	6.0153	0.179576		Chr8	6111356	5.82824	0.0572289		Chr9	3229790	3.08017	0.131779		Chr10	3226899	3.07741	0.100143
Chr1	7651771	7.2973	0.123626		Chr2	6928608	6.60764	0.1625		Chr3	7553177	7.20327	0.203304		Chr4	3017649	2.87785	0.0715376		Chr5	6418957	6.12159	0.204082		Chr6	6702256	6.39177	0.142857		Chr7	6309637	6.01734	0.178571		Chr8	6111383	5.82827	0.0638655		Chr9	3229806	3.08018	0.132763		Chr10	3227457	3.07794	0.0491824
Chr1	7659868	7.30502	0.146341		Chr2	6928618	6.60765	0.151899		Chr3	7553403	7.20349	0.199072		Chr4	3017671	2.87788	0.0537037		Chr5	6418958	6.1216	0.2		Chr6	6702328	6.39184	0.0166976		Chr7	6316938	6.0243	0.0582656		Chr8	6111386	5.82827	0.0613811		Chr9	3229870	3.08024	0.184211		Chr10	3227472	3.07796	0.0482196
Chr1	7659875	7.30503	0.157895		Chr2	6928619	6.60765	0.168831		Chr3	7553669	7.20374	0.168831		Chr4	3022310	2.8823	0.0284075		Chr5	6421541	6.12406	0.0497073		Chr6	6705074	6.39446	0.12		Chr7	6339258	6.04559	0.119403		Chr8	6145492	5.8608	0.201807		Chr9	3240595	3.09047	0.0166223		Chr10	3227527	3.07801	0.05534
Chr1	7670046	7.31473	0.351351		Chr2	6928620	6.60765	0.128571		Chr3	7568065	7.21747	0.144737		Chr4	3022389	2.88237	0.0707011		Chr5	6421542	6.12406	0.0463024		Chr6	6705075	6.39446	0.150685		Chr7	6339259	6.04559	0.178571		Chr8	6146737	5.86199	0.106899		Chr9	3240702	3.09057	0.072454		Chr10	3227532	3.07801	0.0449586
Chr1	7710933	7.35372	0.35101		Chr2	6928631	6.60766	0.178082		Chr3	7588112	7.23659	0.150943		Chr4	3022452	2.88243	0.0935594		Chr5	6430688	6.13278	0.0578616		Chr6	6705076	6.39446	0.133333		Chr7	6340689	6.04695	0.310484		Chr8	6146900	5.86214	0.01		Chr9	3240719	3.09059	0.0705128		Chr10	3227597	3.07808	0.051877
Chr1	7710936	7.35372	0.35101		Chr2	6928650	6.60768	0.326389		Chr3	7607842	7.2554	0.166667		Chr4	3022492	2.88247	0.00510204		Chr5	6430782	6.13287	0.00878788		Chr6	6715162	6.40408	0.206569		Chr7	6382649	6.08697	0.065291		Chr8	6147064	5.8623	0.171347		Chr9	3240727	3.0906	0.0870445		Chr10	3227610	3.07809	0.0323636
Chr1	7723590	7.36579	0.12		Chr2	6928672	6.6077	0.123077		Chr3	7636083	7.28234	0.0423902		Chr4	3022505	2.88249	0.00592507		Chr5	6430788	6.13288	0.0016469		Chr6	6715232	6.40414	0.0222222		Chr7	6382665	6.08698	0.0579356		Chr8	6147125	5.86236	0.111346		Chr9	3240728	3.0906	0.121102		Chr10	3227611	3.07809	0.0497046
Chr1	7724149	7.36632	0.232759		Chr2	6928673	6.6077	0.123077		Chr3	7639292	7.2854	0.325		Chr4	3022564	2.88254	0.0626129		Chr5	6452108	6.15321	0.08837		Chr6	6715262	6.40417	0.112487		Chr7	6382862	6.08717	0.0645399		Chr8	6147219	5.86244	0.113333		Chr9	3240729	3.0906	0.113782		Chr10	3227660	3.07814	0.00116863
Chr1	7724150	7.36632	0.25		Chr2	6928695	6.60772	0.1875		Chr3	7645490	7.29131	0.0526316		Chr4	3022565	2.88254	0.0707544		Chr5	6456636	6.15753	0.19935		Chr6	6715281	6.40419	0.0917144		Chr7	6382864	6.08717	0.03458		Chr8	6147275	5.8625	0.1214		Chr9	3240753	3.09062	0.250773		Chr10	3227715	3.07819	0.0149149
Chr1	7736056	7.37768	0.181785		Chr2	6935664	6.61436	0.333333		Chr3	7646191	7.29198	0.0323529		Chr4	3022593	2.88257	0.114983		Chr5	6462577	6.16319	0.117647		Chr6	6715502	6.4044	0.0769231		Chr7	6382923	6.08723	0.0575178		Chr8	6147451	5.86267	0.0708791		Chr9	3240793	3.09066	0.107794		Chr10	3227869	3.07834	0.00965086
Chr1	7754521	7.39529	0.146032		Chr2	6946066	6.62428	0.24		Chr3	7673375	7.3179	0.1		Chr4	3049785	2.9085	0.137938		Chr5	6503833	6.20254	0.285714		Chr6	6781194	6.46705	0.153552		Chr7	6382936	6.08724	0.0292615		Chr8	6147728	5.86293	0.100932		Chr9	3240824	3.09069	0.171884		Chr10	3227878	3.07834	0.012886
Chr1	7754525	7.39529	0.128969		Chr2	6958509	6.63615	0.243742		Chr3	7702230	7.34542	0.0964912		Chr4	3049815	2.90853	0.0504926		Chr5	6504274	6.20296	0.0888889		Chr6	6804072	6.48887	0.187894		Chr7	6383051	6.08735	0.0166667		Chr8	6147799	5.863	0.0695639		Chr9	3240837	3.0907	0.195767		Chr10	3228202	3.07865	0.0625106
Chr1	7830358	7.46761	0.160714		Chr2	6963098	6.64053	0.142857		Chr3	7708683	7.35157	0.151515		Chr4	3049821	2.90854	0.05		Chr5	6507620	6.20615	0.235417		Chr6	6804224	6.48901	0.215385		Chr7	6386440	6.09058	0.0205415		Chr8	6147805	5.863	0.0960618		Chr9	3240859	3.09072	0.1		Chr10	3228697	3.07913	0.0191306
Chr1	7830607	7.46785	0.0574713		Chr2	6980650	6.65727	0.235978		Chr3	7723449	7.36565	0.137457		Chr4	3049854	2.90857	0.0501453		Chr5	6507642	6.20617	0.264209		Chr6	6804226	6.48902	0.3125		Chr7	6387798	6.09188	0.0772487		Chr8	6147812	5.86301	0.0606407		Chr9	3240900	3.09076	0.0681818		Chr10	3228831	3.07925	0.0249664
Chr1	7830634	7.46787	0.137681		Chr2	7019231	6.69406	0.416667		Chr3	7723475	7.36568	0.186842		Chr4	3049869	2.90858	0.142963		Chr5	6507653	6.20618	0.251623		Chr6	6804617	6.48939	0.0735149		Chr7	6387801	6.09188	0.0836039		Chr8	6184535	5.89803	0.0619658		Chr9	3240902	3.09076	0.105395		Chr10	3228835	3.07926	0.0259398
Chr1	7830649	7.46789	0.0942029		Chr2	7040271	6.71413	0.110464		Chr3	7729010	7.37096	0.250255		Chr4	3051147	2.9098	0.0338213		Chr5	6507654	6.20618	0.251232		Chr6	6804634	6.4894	0.101481		Chr7	6387814	6.09189	0.064951		Chr8	6193995	5.90705	0.280236		Chr9	3242655	3.09244	0.138278		Chr10	3228895	3.07931	0.029506
Chr1	7861538	7.49735	0.182143		Chr2	7040724	6.71456	0.15715		Chr3	7739477	7.38094	0.121931		Chr4	3051213	2.90986	0.0350165		Chr5	6519729	6.2177	0.0877976		Chr6	6804681	6.48945	0.122115		Chr7	6387823	6.0919	0.0841325		Chr8	6199320	5.91213	0.177778		Chr9	3242714	3.09249	0.108768		Chr10	3228973	3.07939	0.0381317
Chr1	7871190	7.50655	0.198809		Chr2	7040830	6.71466	0.0952825		Chr3	7765262	7.40553	0.269646		Chr4	3051343	2.90999	0.0731872		Chr5	6519747	6.21772	0.166667		Chr6	6804688	6.48946	0.108387		Chr7	6387836	6.09192	0.106785		Chr8	6201142	5.91387	0.12963		Chr9	3243883	3.09361	0.319728		Chr10	3228991	3.07941	0.042621
Chr1	7878972	7.51397	0.135484		Chr2	7049566	6.72299	0.105263		Chr3	7765275	7.40554	0.323077		Chr4	3051375	2.91002	0.116667		Chr5	6520535	6.21847	0.0615385		Chr6	6804703	6.48947	0.0984127		Chr7	6388689	6.09273	0.0921008		Chr8	6218952	5.93085	0.169388		Chr9	3243901	3.09363	0.29932		Chr10	3229090	3.0795	0.0134553
Chr1	7884108	7.51887	0.191106		Chr2	7060295	6.73322	0.0388889		Chr3	7772087	7.41204	0.148936		Chr4	3057841	2.91618	0.1		Chr5	6520678	6.2186	0.0544643		Chr6	6812535	6.49694	0.12		Chr7	6389073	6.09309	0.128713		Chr8	6235205	5.94635	0.0373303		Chr9	3258668	3.10771	0.188235		Chr10	3229105	3.07951	0.0427597
Chr1	7884123	7.51889	0.126154		Chr2	7060326	6.73325	0.0480769		Chr3	7796889	7.43569	0.141606		Chr4	3058168	2.9165	0.164179		Chr5	6544938	6.24174	0.0909091		Chr6	6812969	6.49735	0.166667		Chr7	6389175	6.09319	0.124825		Chr8	6238065	5.94908	0.0978261		Chr9	3258677	3.10772	0.253012		Chr10	3229172	3.07958	0.00680844
Chr1	7884125	7.51889	0.12275		Chr2	7060574	6.73349	0.286364		Chr3	7807831	7.44613	0.224719		Chr4	3058205	2.91653	0.133968		Chr5	6549926	6.2465	0.148936		Chr6	6813337	6.4977	0.0490196		Chr7	6389197	6.09321	0.0786591		Chr8	6279476	5.98857	0.191489		Chr9	3260412	3.10937	0.130435		Chr10	3229198	3.0796	0.00516443
Chr1	7884133	7.5189	0.161491		Chr2	7071664	6.74406	0.11215		Chr3	7808265	7.44654	0.0504414		Chr4	3058277	2.9166	0.0121212		Chr5	6549929	6.2465	0.135417		Chr6	6835252	6.5186	0.12028		Chr7	6389378	6.09339	0.174731		Chr8	6301642	6.00971	0.59375		Chr9	3261602	3.11051	0.00399541		Chr10	3229528	3.07992	0.00810323
Chr1	7884166	7.51893	0.138418		Chr2	7095600	6.76689	0.142857		Chr3	7827084	7.46449	0.0967089		Chr4	3058640	2.91695	0.0330634		Chr5	6557751	6.25396	0.17595		Chr6	6838195	6.52141	0.0204678		Chr7	6389411	6.09342	0.0861702		Chr8	6303039	6.01105	0.0661828		Chr9	3269413	3.11796	0.0560345		Chr10	3229636	3.08002	0.0119883
Chr1	7884302	7.51906	0.290279		Chr2	7114904	6.7853	0.0622972		Chr3	7874194	7.50942	0.134615		Chr4	3059584	2.91785	0.117812		Chr5	6589540	6.28428	0.0896347		Chr6	6854824	6.53727	0.343483		Chr7	6389413	6.09342	0.0937063		Chr8	6303087	6.01109	0.0429103		Chr9	3269423	3.11796	0.105045		Chr10	3229846	3.08022	0.0427494
Chr1	7888966	7.5235	0.276786		Chr2	7114906	6.7853	0.0424242		Chr3	7874235	7.50946	0.170732		Chr4	3059672	2.91793	0.0297714		Chr5	6590107	6.28482	0.193548		Chr6	6855684	6.53809	0.16748		Chr7	6391540	6.09545	0.127072		Chr8	6303165	6.01117	0.0588736		Chr9	3269426	3.11797	0.123431		Chr10	3230218	3.08058	0.0259334
Chr1	7917377	7.5506	0.104764		Chr2	7114908	6.78531	0.094172		Chr3	7874244	7.50946	0.0945122		Chr4	3059675	2.91793	0.0170895		Chr5	6590143	6.28485	0.261364		Chr6	6856793	6.53915	0.0547906		Chr7	6391921	6.09581	0.0769585		Chr8	6303261	6.01126	0.0567426		Chr9	3269428	3.11797	0.124368		Chr10	3230233	3.08059	0.0472196
Chr1	7917385	7.55061	0.0670564		Chr2	7122467	6.79251	0.191658		Chr3	7879046	7.51404	0.0888889		Chr4	3063405	2.92149	0.171429		Chr5	6590181	6.28489	0.18999		Chr6	6856794	6.53915	0.0505405		Chr7	6401017	6.10449	0.00261816		Chr8	6303263	6.01126	0.0605192		Chr9	3269433	3.11797	0.0896313		Chr10	3230761	3.08109	0.0369734
Chr1	7935853	7.56822	0.0439267		Chr2	7140075	6.80931	0.248227		Chr3	7879047	7.51404	0.111111		Chr4	3064669	2.9227	0.0606061		Chr5	6590236	6.28494	0.126389		Chr6	6856801	6.53916	0.059552		Chr7	6401060	6.10453	0.0263729		Chr8	6303264	6.01126	0.067098		Chr9	3269437	3.11798	0.113047		Chr10	3230809	3.08114	0.102593
Chr1	7935961	7.56832	0.0399904		Chr2	7140079	6.80931	0.223214		Chr3	7880449	7.51538	0.132653		Chr4	3064937	2.92295	0.0436364		Chr5	6615638	6.30916	0.139535		Chr6	6860640	6.54282	0.0779793		Chr7	6401162	6.10462	0.047703		Chr8	6303267	6.01126	0.0639827		Chr9	3269450	3.11799	0.1257		Chr10	3231094	3.08141	0.0603969
Chr1	7937885	7.57016	0.156392		Chr2	7140080	6.80931	0.22449		Chr3	7899131	7.5332	0.0505435		Chr4	3065320	2.92332	0.152		Chr5	6615646	6.30917	0.119048		Chr6	6860662	6.54284	0.109091		Chr7	6401185	6.10465	0.0753687		Chr8	6303270	6.01127	0.0686798		Chr9	3269451	3.11799	0.1257		Chr10	3231133	3.08145	0.0191579
Chr1	7937888	7.57016	0.156897		Chr2	7151360	6.82007	0.0587302		Chr3	7899137	7.5332	0.05		Chr4	3065327	2.92332	0.0157895		Chr5	6625796	6.31885	0.0292437		Chr6	6860665	6.54284	0.120447		Chr7	6401304	6.10476	0.0698483		Chr8	6303273	6.01127	0.0698093		Chr9	3269474	3.11801	0.0942761		Chr10	3231136	3.08145	0.0271107
Chr1	7937890	7.57016	0.157392		Chr2	7167339	6.83531	0.283582		Chr3	7901923	7.53586	0.16092		Chr4	3065337	2.92333	0.159694		Chr5	6628001	6.32095	0.205128		Chr6	6860671	6.54285	0.102324		Chr7	6401312	6.10477	0.0965266		Chr8	6303278	6.01127	0.0659875		Chr9	3269968	3.11848	0.153153		Chr10	3231235	3.08155	0.025384
Chr1	7937893	7.57016	0.158353		Chr2	7167433	6.8354	0.22		Chr3	7904379	7.5382	0.162521		Chr4	3065379	2.92337	0.166421		Chr5	6628021	6.32097	0.118908		Chr6	6860709	6.54288	0.390574		Chr7	6401355	6.10481	0.0207614		Chr8	6303282	6.01128	0.0682109		Chr9	3274438	3.12275	0.0564056		Chr10	3231269	3.08158	0.0167167
Chr1	7937898	7.57017	0.158353		Chr2	7167449	6.83541	0.151515		Chr3	7904391	7.53821	0.237327		Chr4	3074281	2.93186	0.0816697		Chr5	6628028	6.32098	0.178571		Chr6	6860763	6.54293	0.236709		Chr7	6401500	6.10495	0.0435076		Chr8	6303283	6.01128	0.0689711		Chr9	3274520	3.12283	0.0692308		Chr10	3231274	3.08158	0.0608908
Chr1	7937923	7.57019	0.187715		Chr2	7167456	6.83542	0.112245		Chr3	7904400	7.53822	0.349153		Chr4	3074771	2.93233	0.0701754		Chr5	6628120	6.32107	0.0568182		Chr6	6887111	6.56806	0.15748		Chr7	6402803	6.10619	0.166667		Chr8	6303291	6.01129	0.070107		Chr9	3275396	3.12366	0.0605691		Chr10	3231439	3.08174	0.00015036
Chr1	7938115	7.57038	0.0855769		Chr2	7214762	6.88053	0.189474		Chr3	7904573	7.53839	0.109524		Chr4	3074841	2.9324	0.25		Chr5	6631347	6.32415	0.0418315		Chr6	6895162	6.57574	0.147368		Chr7	6402807	6.10619	0.175		Chr8	6303292	6.01129	0.0735322		Chr9	3275810	3.12406	0.0627334		Chr10	3231445	3.08175	0.0767646
Chr1	7938122	7.57038	0.153846		Chr2	7214781	6.88055	0.228506		Chr3	7920672	7.55374	0.441176		Chr4	3074857	2.93241	0.112319		Chr5	6631372	6.32417	0.0419426		Chr6	6896977	6.57747	0.24		Chr7	6403217	6.10658	0.171077		Chr8	6303293	6.01129	0.0715922		Chr9	3275822	3.12407	0.0902965		Chr10	3231451	3.08175	0.0779185
Chr1	7938412	7.57066	0.237692		Chr2	7214783	6.88055	0.217011		Chr3	7922809	7.55578	0.130702		Chr4	3093147	2.94985	0.0246389		Chr5	6632614	6.32535	0.1875		Chr6	6896985	6.57748	0.212766		Chr7	6404988	6.10827	0.0586243		Chr8	6305958	6.01383	0.171621		Chr9	3276276	3.1245	0.0324029		Chr10	3231463	3.08176	0.0246936
Chr1	7938908	7.57113	0.151899		Chr2	7214802	6.88057	0.204023		Chr3	7922899	7.55587	0.0759144		Chr4	3115607	2.97127	0.143707		Chr5	6632650	6.32539	0.066588		Chr6	6909106	6.58904	0.0839921		Chr7	6407319	6.1105	0.123839		Chr8	6311187	6.01882	0.197245		Chr9	3276382	3.1246	0.102163		Chr10	3231528	3.08183	0.0186502
Chr1	7956697	7.5881	0.0616416		Chr2	7214813	6.88058	0.161977		Chr3	7923245	7.5562	0.0162275		Chr4	3116796	2.97241	0.124627		Chr5	6633375	6.32608	0.0116959		Chr6	6920817	6.60021	0.17656		Chr7	6407445	6.11062	0.127321		Chr8	6317094	6.02445	0.224719		Chr9	3276384	3.1246	0.121713		Chr10	3231589	3.08188	0.0350199
Chr1	7968538	7.59939	0.271186		Chr2	7215612	6.88134	0.0580271		Chr3	7923257	7.55621	0.031957		Chr4	3121737	2.97712	0.145749		Chr5	6643637	6.33587	0.0281707		Chr6	6924969	6.60417	0.103131		Chr7	6407985	6.11113	0.100067		Chr8	6359766	6.06515	0.24319		Chr9	3277398	3.12557	0.125		Chr10	3231949	3.08223	0.0151016
Chr1	7968541	7.59939	0.271186		Chr2	7217627	6.88327	0.111067		Chr3	7923373	7.55632	0.0637255		Chr4	3145961	3.00022	0.153846		Chr5	6712962	6.40198	0.146617		Chr6	6927079	6.60618	0.0632411		Chr7	6408244	6.11138	0.0179634		Chr8	6359769	6.06515	0.251987		Chr9	3279222	3.12731	0.0993184		Chr10	3232042	3.08232	0.0258433
Chr1	7968542	7.59939	0.0881226		Chr2	7217631	6.88327	0.120523		Chr3	7923469	7.55641	0.000476872		Chr4	3146161	3.00041	0.216667		Chr5	6712964	6.40198	0.095613		Chr6	6927082	6.60618	0.226387		Chr7	6408256	6.11139	0.0242885		Chr8	6367425	6.07245	0.0635547		Chr9	3281722	3.12969	0.0486943		Chr10	3232045	3.08232	0.0379878
Chr1	7984613	7.61472	0.106227		Chr2	7217870	6.8835	0.161212		Chr3	7923598	7.55653	0.117647		Chr4	3147368	3.00156	0.149254		Chr5	6720481	6.40915	0.185637		Chr6	6939791	6.6183	0.0595238		Chr7	6408383	6.11151	0.0185719		Chr8	6367524	6.07254	0.0103438		Chr9	3281734	3.12971	0.0480064		Chr10	3232055	3.08233	0.00461538
Chr1	7992297	7.62205	0.0458128		Chr2	7217871	6.8835	0.17088		Chr3	7923681	7.55661	0.0907895		Chr4	3147369	3.00156	0.185714		Chr5	6724576	6.41306	0.132611		Chr6	6957324	6.63502	0.117184		Chr7	6408429	6.11155	0.00238634		Chr8	6367553	6.07257	0.132489		Chr9	3281756	3.12973	0.0601297		Chr10	3232307	3.08257	0.0913612
Chr1	7992310	7.62206	0.10343		Chr2	7217877	6.8835	0.183317		Chr3	7923687	7.55662	0.115385		Chr4	3154451	3.00832	0.133333		Chr5	6739404	6.4272	0.12		Chr6	6957345	6.63504	0.165179		Chr7	6408495	6.11162	0.0275369		Chr8	6367556	6.07257	0.0772349		Chr9	3314012	3.16049	0.334225		Chr10	3234316	3.08448	0.0463265
Chr1	7992315	7.62207	0.0850488		Chr2	7217886	6.88351	0.153986		Chr3	7923697	7.55663	0.104336		Chr4	3154462	3.00833	0.0555556		Chr5	6739406	6.4272	0.16		Chr6	6957383	6.63508	0.163462		Chr7	6408735	6.11185	0.015995		Chr8	6367645	6.07266	0.0317912		Chr9	3314016	3.16049	0.369697		Chr10	3235148	3.08528	0.0461765
Chr1	8001231	7.63057	0.0822368		Chr2	7218203	6.88381	0.238095		Chr3	7932836	7.56534	0.168504		Chr4	3154617	3.00848	0.107143		Chr5	6739626	6.42741	0.3875		Chr6	6957511	6.6352	0.125		Chr7	6408846	6.11195	0.0049342		Chr8	6367676	6.07269	0.0261905		Chr9	3351647	3.19638	0.259259		Chr10	3245327	3.09499	0.0235149
Chr1	8001241	7.63058	0.0845938		Chr2	7218280	6.88389	0.28839		Chr3	7939776	7.57196	0.15		Chr4	3154618	3.00848	0.00714286		Chr5	6750833	6.4381	0.146667		Chr6	6957526	6.63521	0.126024		Chr7	6408870	6.11197	0.0220152		Chr8	6367691	6.0727	0.0816924		Chr9	3354643	3.19924	0.0931373		Chr10	3245438	3.09509	0.131818
Chr1	8001265	7.6306	0.0165631		Chr2	7249177	6.91335	0.170213		Chr3	7951186	7.58284	0.115942		Chr4	3155720	3.00953	0.0318309		Chr5	6751156	6.4384	0.18371		Chr6	6957590	6.63527	0.174968		Chr7	6409998	6.11305	0.0346092		Chr8	6367883	6.07289	0.241379		Chr9	3356474	3.20098	0.155297		Chr10	3247005	3.09659	0.00398905
Chr1	8019068	7.64758	0.124788		Chr2	7278587	6.9414	0.077381		Chr3	7974659	7.60523	0.0486486		Chr4	3155739	3.00955	0.00882745		Chr5	6781183	6.46704	0.121212		Chr6	6957607	6.63529	0.0324385		Chr7	6410270	6.11331	0.0673872		Chr8	6368046	6.07304	0.0867521		Chr9	3356720	3.20122	0.0799707		Chr10	3247028	3.09661	0.0347958
Chr1	8022428	7.65078	0.136364		Chr2	7285846	6.94832	0.0963855		Chr3	7992392	7.62214	0.143411		Chr4	3156473	3.01025	0.0807005		Chr5	6784944	6.47063	0.106383		Chr6	6957835	6.63551	0.117967		Chr7	6410546	6.11357	0.0268362		Chr8	6368437	6.07341	0.0301938		Chr9	3356724	3.20122	0.0791667		Chr10	3247049	3.09663	0.0566961
Chr1	8034137	7.66195	0.0333333		Chr2	7288086	6.95046	0.130435		Chr3	7992393	7.62214	0.252874		Chr4	3156494	3.01027	0.075		Chr5	6785502	6.47116	0.125		Chr6	6957839	6.63551	0.149517		Chr7	6412631	6.11556	0.0129758		Chr8	6368593	6.07356	0.0241813		Chr9	3387557	3.23063	0.272727		Chr10	3247255	3.09682	0.0354998
Chr1	8055324	7.68216	0.208955		Chr2	7340702	7.00064	0.103093		Chr3	8008011	7.63703	0.267544		Chr4	3156512	3.01028	0.0217742		Chr5	6797551	6.48265	0.184572		Chr6	6964586	6.64195	0.111765		Chr7	6412895	6.11581	0.0130862		Chr8	6368721	6.07369	0.0316884		Chr9	3387791	3.23085	0.315628		Chr10	3247271	3.09684	0.0813781
Chr1	8055325	7.68216	0.184615		Chr2	7368266	7.02693	0.119565		Chr3	8008012	7.63704	0.1443		Chr4	3156541	3.01031	0.0212229		Chr5	6821821	6.5058	0.117021		Chr6	6968406	6.64559	0.135354		Chr7	6416461	6.11921	0.10944		Chr8	6368835	6.07379	0.0391489		Chr9	3387817	3.23087	0.289855		Chr10	3248194	3.09772	0.0642515
Chr1	8055397	7.68223	0.174026		Chr2	7372928	7.03137	0.138221		Chr3	8020667	7.6491	0.070948		Chr4	3156582	3.01035	0.00678143		Chr5	6824245	6.50811	0.211901		Chr6	6968472	6.64565	0.140279		Chr7	6426267	6.12857	0.0161884		Chr8	6368988	6.07394	0.00769861		Chr9	3387820	3.23088	0.309146		Chr10	3248292	3.09781	0.09067
Chr1	8056347	7.68313	0.235142		Chr2	7372969	7.03141	0.209064		Chr3	8022034	7.65041	0.0877193		Chr4	3156658	3.01042	0.081713		Chr5	6824248	6.50811	0.268519		Chr6	6968481	6.64566	0.138302		Chr7	6426272	6.12857	0.00548712		Chr8	6369087	6.07403	0.0487863		Chr9	3387830	3.23089	0.185294		Chr10	3248310	3.09783	0.0405195
Chr1	8056558	7.68333	0.0636404		Chr2	7372995	7.03144	0.130858		Chr3	8022044	7.65042	0.0806182		Chr4	3156746	3.01051	0.0517393		Chr5	6828982	6.51262	0.224588		Chr6	6998999	6.67477	0.0720721		Chr7	6426642	6.12892	0.0564103		Chr8	6369160	6.0741	0.0566228		Chr9	3388307	3.23134	0.109667		Chr10	3248332	3.09785	0.0545667
Chr1	8056560	7.68333	0.015873		Chr2	7386305	7.04413	0.00621118		Chr3	8022314	7.65067	0.158371		Chr4	3156792	3.01055	0.0227985		Chr5	6829274	6.5129	0.0642534		Chr6	7019509	6.69433	0.233333		Chr7	6427537	6.12978	0.148444		Chr8	6369218	6.07416	0.0340721		Chr9	3400770	3.24323	0.125637		Chr10	3248379	3.0979	0.0358534
Chr1	8056575	7.68335	0.0193089		Chr2	7386674	7.04448	0.0131579		Chr3	8022362	7.65072	0.149123		Chr4	3156976	3.01073	0.00517566		Chr5	6829327	6.51295	0.0704762		Chr6	7039632	6.71352	0.210526		Chr7	6428109	6.13032	0.144928		Chr8	6369335	6.07427	0.00136364		Chr9	3410593	3.25259	0.131183		Chr10	3248419	3.09793	0.0456002
Chr1	8056587	7.68336	0.0177444		Chr2	7388069	7.04581	0.077193		Chr3	8022372	7.65073	0.151089		Chr4	3156979	3.01073	0.0938533		Chr5	6868659	6.55046	0.127907		Chr6	7060627	6.73354	0.0557053		Chr7	6428179	6.13039	0.222651		Chr8	6369412	6.07434	0.111224		Chr9	3411288	3.25326	0.158333		Chr10	3248422	3.09794	0.0553633
Chr1	8068569	7.69479	0.18109		Chr2	7388134	7.04587	0.122417		Chr3	8022759	7.6511	0.0656035		Chr4	3157117	3.01086	0.023345		Chr5	6899288	6.57967	0.116913		Chr6	7060672	6.73358	0.134921		Chr7	6428629	6.13082	0.109848		Chr8	6379211	6.08369	0.0367275		Chr9	3416172	3.25792	0.0921161		Chr10	3248650	3.09815	0.0303953
Chr1	8116815	7.7408	0.121429		Chr2	7389639	7.04731	0.0816327		Chr3	8023146	7.65147	0.0734266		Chr4	3157119	3.01086	0.0266598		Chr5	6899311	6.5797	0.113784		Chr6	7060711	6.73362	0.12026		Chr7	6429839	6.13197	0.0593615		Chr8	6379280	6.08376	0.0589942		Chr9	3418649	3.26028	0.126362		Chr10	3248819	3.09832	0.0213152
Chr1	8116863	7.74084	0.153846		Chr2	7389668	7.04734	0.147059		Chr3	8023602	7.6519	0.0094697		Chr4	3157131	3.01087	0.026769		Chr5	6899316	6.5797	0.12275		Chr6	7098666	6.76982	0.419048		Chr7	6429982	6.13211	0.0248432		Chr8	6379343	6.08382	0.0267879		Chr9	3418690	3.26032	0.149476		Chr10	3248842	3.09834	0.0324574
Chr1	8165742	7.78746	0.0434932		Chr2	7389751	7.04742	0.0602227		Chr3	8025312	7.65353	0.104267		Chr4	3157165	3.01091	0.00331258		Chr5	6899318	6.5797	0.119838		Chr6	7103527	6.77445	0.39823		Chr7	6429983	6.13211	0.0599372		Chr8	6379442	6.08391	0.0298699		Chr9	3418768	3.26039	0.150538		Chr10	3249382	3.09885	0.0030303
Chr1	8165802	7.78752	0.108676		Chr2	7392426	7.04997	0.209302		Chr3	8025313	7.65353	0.10582		Chr4	3157336	3.01107	0.0448276		Chr5	6899329	6.57971	0.184089		Chr6	7114392	6.78481	0.209262		Chr7	6430061	6.13218	0.0193418		Chr8	6379959	6.0844	0.0783493		Chr9	3418780	3.2604	0.15471		Chr10	3250180	3.09961	0.0169396
Chr1	8212091	7.83166	0.170543		Chr2	7402661	7.05973	0.0227173		Chr3	8025413	7.65363	0.0623913		Chr4	3157348	3.01108	0.0663619		Chr5	6899331	6.57971	0.166667		Chr6	7114394	6.78481	0.184524		Chr7	6430082	6.1322	0.0290065		Chr8	6441407	6.143	0.152542		Chr9	3418803	3.26042	0.172886		Chr10	3250265	3.09969	0.0307377
Chr1	8316325	7.93107	0.192982		Chr2	7402927	7.05998	0.0360065		Chr3	8025477	7.65369	0.0855058		Chr4	3159264	3.01291	0.0092268		Chr5	6899785	6.58015	0.333333		Chr6	7114436	6.78485	0.236559		Chr7	6430271	6.13238	0.0119008		Chr8	6446835	6.14818	0.111111		Chr9	3433019	3.27398	0.163121		Chr10	3250344	3.09977	0.0382514
Chr1	8325681	7.93999	0.150538		Chr2	7403162	7.06021	0.0143202		Chr3	8025737	7.65394	0.0818182		Chr4	3159350	3.01299	0.0316651		Chr5	6939445	6.61797	0.0792793		Chr6	7114622	6.78503	0.114471		Chr7	6430310	6.13242	0.0419721		Chr8	6447684	6.14899	0.0488053		Chr9	3433060	3.27402	0.100964		Chr10	3250885	3.10029	0.0558621
Chr1	8340722	7.95433	0.121212		Chr2	7405008	7.06197	0.0290766		Chr3	8025760	7.65396	0.107054		Chr4	3159360	3.013	0.00382151		Chr5	6944467	6.62276	0.140964		Chr6	7114623	6.78503	0.114471		Chr7	6430415	6.13252	0.0319001		Chr8	6447859	6.14916	0.0532646		Chr9	3433071	3.27403	0.0973684		Chr10	3251606	3.10097	0.0547904
Chr1	8340725	7.95434	0.0927835		Chr2	7405010	7.06197	0.029347		Chr3	8025955	7.65415	0.142095		Chr4	3161017	3.01458	0.0948509		Chr5	6954452	6.63228	0.118644		Chr6	7114688	6.7851	0.0954839		Chr7	6430988	6.13307	0.00674326		Chr8	6448025	6.14932	0.155815		Chr9	3433076	3.27404	0.0964367		Chr10	3251688	3.10105	0.122318
Chr1	8341841	7.9554	0.152542		Chr2	7409096	7.06586	0.0785024		Chr3	8054882	7.68173	0.133333		Chr4	3161207	3.01476	0.019843		Chr5	7006528	6.68195	0.0978261		Chr6	7115907	6.78626	0.134921		Chr7	6431136	6.13321	0.0641711		Chr8	6448128	6.14941	0.0367578		Chr9	3435623	3.27647	0.168132		Chr10	3253538	3.10282	0.00706468
Chr1	8343341	7.95683	0.333333		Chr2	7409104	7.06587	0.0792717		Chr3	8055356	7.68219	0.135714		Chr4	3161213	3.01477	0.0214253		Chr5	7012628	6.68776	0.184211		Chr6	7116555	6.78688	0.0489224		Chr7	6431252	6.13332	0.101687		Chr8	6449232	6.15047	0.0367094		Chr9	3439330	3.28	0.106522		Chr10	3253550	3.10283	0.0275602
Chr1	8354046	7.96704	0.277143		Chr2	7409110	7.06588	0.0800654		Chr3	8055512	7.68233	0.2		Chr4	3161613	3.01515	0.111974		Chr5	7021606	6.69633	0.116327		Chr6	7116581	6.7869	0.0166365		Chr7	6431507	6.13356	0.0059261		Chr8	6524244	6.222	0.0349412		Chr9	3439346	3.28002	0.170732		Chr10	3253607	3.10288	0.0544863
Chr1	8354288	7.96727	0.213908		Chr2	7409288	7.06605	0.0428571		Chr3	8055672	7.68249	0.19697		Chr4	3161645	3.01518	0.0747957		Chr5	7034709	6.70882	0.224719		Chr6	7116609	6.78693	0.025641		Chr7	6431527	6.13358	0.0245717		Chr8	6524249	6.22201	0.0527559		Chr9	3439350	3.28002	0.166667		Chr10	3253886	3.10315	0.0696063
Chr1	8395192	8.00628	0.270833		Chr2	7409352	7.06611	0.17		Chr3	8056632	7.6834	0.0959384		Chr4	3161727	3.01526	0.0157811		Chr5	7039498	6.71339	0.109091		Chr6	7116612	6.78693	0.059731		Chr7	6431558	6.13361	0.0201984		Chr8	6524532	6.22228	0.0430453		Chr9	3439374	3.28004	0.151176		Chr10	3300664	3.14776	0.102397
Chr1	8404367	8.01503	0.229167		Chr2	7409359	7.06612	0.157895		Chr3	8057745	7.68446	0.115223		Chr4	3161747	3.01528	0.00645951		Chr5	7049322	6.72276	0.0950855		Chr6	7117132	6.78743	0.165527		Chr7	6431571	6.13362	0.0281732		Chr8	6524559	6.2223	0.00133952		Chr9	3439385	3.28005	0.131369		Chr10	3300734	3.14783	0.25
Chr1	8411235	8.02158	0.168561		Chr2	7409369	7.06612	0.0157262		Chr3	8058995	7.68566	0.0663344		Chr4	3161876	3.0154	0.0342072		Chr5	7053001	6.72627	0.0667421		Chr6	7125194	6.79511	0.116279		Chr7	6431768	6.13381	0.0313651		Chr8	6524577	6.22232	0.0819411		Chr9	3439490	3.28015	0.20197		Chr10	3301722	3.14877	0.0844298
Chr1	8414956	8.02513	0.11215		Chr2	7409378	7.06613	0.159574		Chr3	8061368	7.68792	0.121495		Chr4	3161878	3.0154	0.0127198		Chr5	7075199	6.74744	0.085976		Chr6	7147049	6.81596	0.6		Chr7	6431780	6.13382	0.0321994		Chr8	6524597	6.22234	0.064419		Chr9	3439493	3.28016	0.193146		Chr10	3301966	3.149	0.179167
Chr1	8414957	8.02513	0.113208		Chr2	7409966	7.06669	0.0502421		Chr3	8061675	7.68821	0.151899		Chr4	3161957	3.01548	0.0399414		Chr5	7075412	6.74764	0.145202		Chr6	7147058	6.81597	0.5		Chr7	6431830	6.13387	0.030925		Chr8	6524684	6.22242	0.00175768		Chr9	3439505	3.28017	0.206542		Chr10	3302607	3.14961	0.0264026
Chr1	8428963	8.03849	0.119658		Chr2	7410007	7.06673	0.0333333		Chr3	8085567	7.711	0.0759804		Chr4	3161988	3.01551	0.0432051		Chr5	7075441	6.74767	0.0964286		Chr6	7168943	6.83684	0.268473		Chr7	6431943	6.13398	0.0191952		Chr8	6524705	6.22244	0.0441014		Chr9	3439507	3.28017	0.206542		Chr10	3302894	3.14989	0.240385
Chr1	8434384	8.04366	0.0844156		Chr2	7410518	7.06722	0.02125		Chr3	8085952	7.71136	0.150071		Chr4	3162212	3.01572	0.0311772		Chr5	7075444	6.74767	0.0930909		Chr6	7214578	6.88036	0.174603		Chr7	6431952	6.13399	0.00697997		Chr8	6524853	6.22258	0.0335674		Chr9	3439598	3.28026	0.217426		Chr10	3303108	3.15009	0.193452
Chr1	8434398	8.04367	0.120978		Chr2	7411650	7.0683	0.109091		Chr3	8086614	7.712	0.129856		Chr4	3162371	3.01587	0.00829482		Chr5	7075451	6.74768	0.126984		Chr6	7230675	6.89571	0.0801619		Chr7	6432270	6.13429	0.0100198		Chr8	6524862	6.22259	0.0277562		Chr9	3439603	3.28026	0.162718		Chr10	3303169	3.15015	0.120964
Chr1	8458155	8.06633	0.0311688		Chr2	7411981	7.06862	0.22449		Chr3	8098430	7.72326	0.14386		Chr4	3162520	3.01601	0.040867		Chr5	7076113	6.74831	0.0320513		Chr6	7230819	6.89585	0.12585		Chr7	6457135	6.158	0.132692		Chr8	6524868	6.2226	0.0317127		Chr9	3439617	3.28027	0.225182		Chr10	3303442	3.15041	0.0987118
Chr1	8458242	8.06641	0.0515152		Chr2	7412200	7.06882	0.184615		Chr3	8098464	7.7233	0.229885		Chr4	3167570	3.02083	0.223077		Chr5	7076114	6.74831	0.0793524		Chr6	7268753	6.93202	0.288136		Chr7	6457167	6.15803	0.197802		Chr8	6524939	6.22267	0.0743601		Chr9	3451097	3.29122	0.0429522		Chr10	3303559	3.15052	0.0885781
Chr1	8458446	8.0666	0.104779		Chr2	7412231	7.06885	0.166667		Chr3	8098793	7.72361	0.186842		Chr4	3178758	3.0315	0.00799201		Chr5	7076242	6.74843	0.057971		Chr6	7325852	6.98648	0.185851		Chr7	6461113	6.1618	0.0941128		Chr8	6525238	6.22295	0.106576		Chr9	3451146	3.29127	0.0458333		Chr10	3311761	3.15834	0.0187302
Chr1	8460853	8.0689	0.11058		Chr2	7412855	7.06945	0.136364		Chr3	8098794	7.72361	0.186842		Chr4	3180801	3.03345	0.285714		Chr5	7076808	6.74897	0.0708479		Chr6	7359305	7.01838	0.102273		Chr7	6461129	6.16181	0.10198		Chr8	6525270	6.22298	0.105023		Chr9	3451154	3.29128	0.0588848		Chr10	3318655	3.16492	0.0553659
Chr1	8460856	8.0689	0.111369		Chr2	7442444	7.09767	0.114721		Chr3	8111022	7.73527	0.235673		Chr4	3183637	3.03615	0.0159191		Chr5	7077220	6.74936	0.00169014		Chr6	7374409	7.03278	0.187783		Chr7	6477257	6.17719	0.070028		Chr8	6525361	6.22307	0.0508847		Chr9	3473557	3.31264	0.111607		Chr10	3333836	3.17939	0.117939
Chr1	8460868	8.06891	0.127058		Chr2	7442445	7.09767	0.12387		Chr3	8111023	7.73527	0.16886		Chr4	3184573	3.03705	0.0294445		Chr5	7077240	6.74938	0.0258216		Chr6	7374459	7.03283	0.201852		Chr7	6477525	6.17745	0.0506899		Chr8	6525389	6.2231	0.0618622		Chr9	3473891	3.31296	0.112245		Chr10	3337702	3.18308	0.0653907
Chr1	8460946	8.06899	0.0919313		Chr2	7444350	7.09949	0.202991		Chr3	8118410	7.74232	0.0672043		Chr4	3184707	3.03717	0.015521		Chr5	7077243	6.74938	0.046627		Chr6	7374494	7.03287	0.25		Chr7	6477755	6.17767	0.0306717		Chr8	6528451	6.22602	0.0504697		Chr9	3474111	3.31317	0.159184		Chr10	3337708	3.18309	0.0708436
Chr1	8465876	8.07369	0.0574163		Chr2	7450284	7.10514	0.233333		Chr3	8119033	7.74291	0.102347		Chr4	3184806	3.03727	0.0587496		Chr5	7077246	6.74939	0.0441379		Chr6	7378521	7.03671	0.131148		Chr7	6477797	6.17771	0.0534345		Chr8	6528512	6.22607	0.0951351		Chr9	3482162	3.32085	0.0869963		Chr10	3337714	3.18309	0.0186147
Chr1	8466933	8.0747	0.135897		Chr2	7456956	7.11151	0.160542		Chr3	8119037	7.74292	0.0988667		Chr4	3184973	3.03743	0.00143203		Chr5	7090419	6.76195	0.113043		Chr6	7387461	7.04523	0.162147		Chr7	6477869	6.17778	0.0590594		Chr8	6538965	6.23604	0.0401786		Chr9	3482165	3.32085	0.108879		Chr10	3337741	3.18312	0.0330688
Chr1	8469286	8.07694	0.0742138		Chr2	7456959	7.11151	0.16141		Chr3	8137397	7.76043	0.140845		Chr4	3185083	3.03753	0.0420929		Chr5	7092828	6.76425	0.0580923		Chr6	7422459	7.07861	0.114754		Chr7	6527728	6.22533	0.0991659		Chr8	6539045	6.23612	0.105528		Chr9	3482169	3.32086	0.0928571		Chr10	3337754	3.18313	0.0185185
Chr1	8507998	8.11386	0.0812987		Chr2	7457967	7.11247	0.0815385		Chr3	8174662	7.79597	0.144578		Chr4	3186579	3.03896	0.0190168		Chr5	7092949	6.76436	0.0603486		Chr6	7422461	7.07861	0.180328		Chr7	6530403	6.22788	0.0234899		Chr8	6539074	6.23615	0.108974		Chr9	3482671	3.32133	0.092686		Chr10	3337766	3.18314	0.0113131
Chr1	8532252	8.13699	0.00431779		Chr2	7473507	7.12729	0.182226		Chr3	8177498	7.79867	0.304813		Chr4	3186616	3.03899	0.0286529		Chr5	7094075	6.76544	0.111111		Chr6	7431128	7.08688	0.169435		Chr7	6530408	6.22788	0.0196721		Chr8	6539088	6.23616	0.141791		Chr9	3482729	3.32139	0.134804		Chr10	3337770	3.18315	0.0113131
Chr1	8532253	8.13699	0.0376511		Chr2	7481046	7.13448	0.199519		Chr3	8177499	7.79867	0.30303		Chr4	3186622	3.039	0.0133422		Chr5	7094078	6.76544	0.101852		Chr6	7431318	7.08706	0.145193		Chr7	6530412	6.22789	0.0781265		Chr8	6539160	6.23623	0.0833333		Chr9	3482731	3.32139	0.0318841		Chr10	3343989	3.18908	0.35044
Chr1	8532257	8.13699	0.0623809		Chr2	7481047	7.13448	0.188664		Chr3	8177500	7.79867	0.301136		Chr4	3186889	3.03925	0.00790545		Chr5	7095891	6.76717	0.149826		Chr6	7431388	7.08712	0.147262		Chr7	6533955	6.23127	0.106383		Chr8	6539243	6.23631	0.0970285		Chr9	3482779	3.32144	0.0106448		Chr10	3344009	3.1891	0.239728
Chr1	8532783	8.1375	0.170494		Chr2	7484093	7.13739	0.109914		Chr3	8232897	7.8515	0.02801		Chr4	3187240	3.03959	0.0609357		Chr5	7095957	6.76723	0.134483		Chr6	7435391	7.09094	0.255663		Chr7	6533977	6.23129	0.161616		Chr8	6539252	6.23632	0.0805301		Chr9	3487760	3.32619	0.098087		Chr10	3344936	3.18998	0.0708075
Chr1	8553451	8.15721	0.0550379		Chr2	7503477	7.15587	0.146429		Chr3	8232912	7.85152	0.0196078		Chr4	3187578	3.03991	0.00543384		Chr5	7097113	6.76833	0.207547		Chr6	7435393	7.09094	0.273333		Chr7	6533986	6.23129	0.207317		Chr8	6539525	6.23658	0.0480828		Chr9	3487821	3.32625	0.135613		Chr10	3346267	3.19125	0.0202679
Chr1	8569134	8.17216	0.2		Chr2	7536902	7.18775	0.2		Chr3	8232920	7.85152	0.0217918		Chr4	3187612	3.03994	0.0106063		Chr5	7098933	6.77007	0.19664		Chr6	7436148	7.09166	0.245455		Chr7	6535612	6.23285	0.00400802		Chr8	6561364	6.2574	0.124683		Chr9	3487823	3.32625	0.147059		Chr10	3346555	3.19152	0.00696029
Chr1	8591874	8.19385	0.172798		Chr2	7548398	7.19871	0.138614		Chr3	8268988	7.88592	0.2		Chr4	3187972	3.04029	0.059045		Chr5	7100806	6.77186	0.114657		Chr6	7436154	7.09167	0.206858		Chr7	6535810	6.23303	0.0240964		Chr8	6561473	6.25751	0.0576441		Chr9	3488212	3.32662	0.0151359		Chr10	3346579	3.19155	0.0432159
Chr1	8614093	8.21504	0.297619		Chr2	7549565	7.19983	0.243662		Chr3	8271017	7.88786	0.114759		Chr4	3188200	3.0405	0.179012		Chr5	7100972	6.77201	0.283257		Chr6	7436174	7.09169	0.159959		Chr7	6536042	6.23326	0.0681648		Chr8	6561673	6.2577	0.0567293		Chr9	3488225	3.32663	0.0423926		Chr10	3346628	3.19159	0.0580895
Chr1	8614228	8.21517	0.109406		Chr2	7549566	7.19983	0.258333		Chr3	8271039	7.88788	0.0610975		Chr4	3188336	3.04063	0.00137353		Chr5	7100984	6.77203	0.284091		Chr6	7436179	7.09169	0.158251		Chr7	6552979	6.24941	0.0964683		Chr8	6561684	6.25771	0.0849037		Chr9	3489606	3.32795	0.142361		Chr10	3346759	3.19172	0.0127209
Chr1	8614470	8.2154	0.0504428		Chr2	7550999	7.20119	0.111111		Chr3	8271061	7.8879	0.0539811		Chr4	3188601	3.04089	0.0303308		Chr5	7109528	6.78017	0.0878307		Chr6	7451507	7.10631	0.285714		Chr7	6553097	6.24952	0.00815113		Chr8	6561711	6.25774	0.104651		Chr9	3512302	3.34959	0.680233		Chr10	3346786	3.19174	0.0245288
Chr1	8614482	8.21541	0.0293598		Chr2	7558049	7.20792	0.233002		Chr3	8271316	7.88814	0.0777311		Chr4	3188613	3.0409	0.0305224		Chr5	7159083	6.82743	0.0659815		Chr6	7472501	7.12633	0.157941		Chr7	6553331	6.24974	0.118031		Chr8	6561734	6.25776	0.0989011		Chr9	3525831	3.36249	0.132812		Chr10	3347383	3.19231	0.00503382
Chr1	8614574	8.2155	0.2625		Chr2	7560021	7.2098	0.1475		Chr3	8271534	7.88835	0.138095		Chr4	3188653	3.04094	0.00617723		Chr5	7166214	6.83423	0.130952		Chr6	7539512	7.19024	0.0746544		Chr7	6553439	6.24985	0.0558824		Chr8	6561838	6.25786	0.0704179		Chr9	3531842	3.36823	0.234991		Chr10	3347455	3.19238	0.0325232
Chr1	8614731	8.21565	0.0996063		Chr2	7560574	7.21033	0.0225564		Chr3	8293874	7.90965	0.189831		Chr4	3188929	3.0412	0.0779199		Chr5	7176979	6.8445	0.135135		Chr6	7540463	7.19115	0.0913398		Chr7	6553455	6.24986	0.16		Chr8	6561855	6.25787	0.102052		Chr9	3531843	3.36823	0.23569		Chr10	3347475	3.1924	0.0343764
Chr1	8619967	8.22064	0.000716151		Chr2	7560578	7.21033	0.0374046		Chr3	8293910	7.90969	0.161778		Chr4	3188941	3.04121	0.0510396		Chr5	7187382	6.85442	0.0660661		Chr6	7540512	7.19119	0.0518745		Chr7	6553728	6.25012	0.0438848		Chr8	6561901	6.25792	0.0933127		Chr9	3531897	3.36828	0.262573		Chr10	3347506	3.19243	0.00915493
Chr1	8622073	8.22265	0.120482		Chr2	7560585	7.21034	0.047619		Chr3	8293966	7.90974	0.0594136		Chr4	3188981	3.04125	0.00970543		Chr5	7188102	6.85511	0.166667		Chr6	7540743	7.19141	0.147541		Chr7	6553907	6.25029	0.00909091		Chr8	6562038	6.25805	0.0804594		Chr9	3531943	3.36832	0.169643		Chr10	3347515	3.19244	0.0273103
Chr1	8625434	8.22585	0.131485		Chr2	7561737	7.21143	0.047619		Chr3	8306270	7.92148	0.0690476		Chr4	3189358	3.04161	0.0317248		Chr5	7191002	6.85787	0.240936		Chr6	7596291	7.24439	0.0347789		Chr7	6553938	6.25032	0.024442		Chr8	6562054	6.25806	0.0216513		Chr9	3534631	3.37089	0.0639098		Chr10	3347524	3.19245	0.0644766
Chr1	8625442	8.22586	0.130533		Chr2	7592775	7.24103	0.186207		Chr3	8312663	7.92757	0.214819		Chr4	3189406	3.04165	0.0267245		Chr5	7210393	6.87637	0.355392		Chr6	7596348	7.24444	0.15404		Chr7	6553979	6.25036	0.0607639		Chr8	6562343	6.25834	0.0317913		Chr9	3538179	3.37427	0.0540996		Chr10	3347731	3.19265	0.032821
Chr1	8633216	8.23328	0.137374		Chr2	7612276	7.25963	0.220149		Chr3	8312686	7.9276	0.182051		Chr4	3189643	3.04188	0.000941244		Chr5	7218101	6.88372	0.0428986		Chr6	7596428	7.24452	0.0339703		Chr7	6553980	6.25036	0.0600386		Chr8	6562366	6.25836	0.0202134		Chr9	3538239	3.37433	0.047619		Chr10	3347824	3.19273	0.00237616
Chr1	8633319	8.23337	0.145604		Chr2	7617150	7.26428	0.103102		Chr3	8312793	7.9277	0.00994318		Chr4	3189651	3.04189	0.0300544		Chr5	7218129	6.88374	0.0238095		Chr6	7597970	7.24599	0.0884615		Chr7	6554345	6.25071	0.0340604		Chr8	6562669	6.25865	0.104029		Chr9	3538269	3.37436	0.064764		Chr10	3347867	3.19277	0.0201485
Chr1	8657791	8.25671	0.168539		Chr2	7633913	7.28027	0.0664414		Chr3	8312823	7.92773	0.0960648		Chr4	3189673	3.04191	0.047228		Chr5	7218138	6.88375	0.0513633		Chr6	7617241	7.26437	0.0606061		Chr7	6554376	6.25074	0.0119887		Chr8	6563018	6.25898	0.0442133		Chr9	3538308	3.37439	0.061262		Chr10	3347896	3.1928	0.0290874
Chr1	8657803	8.25672	0.174419		Chr2	7665466	7.31036	0.120456		Chr3	8312831	7.92773	0.0811688		Chr4	3190054	3.04227	0.0687199		Chr5	7218308	6.88391	0.0858676		Chr6	7623112	7.26997	0.138427		Chr7	6554617	6.25097	0.0226061		Chr8	6566703	6.2625	0.254545		Chr9	3539618	3.37564	0.034188		Chr10	3348103	3.193	0.0357143
Chr1	8657848	8.25677	0.168539		Chr2	7666265	7.31112	0.0898906		Chr3	8312845	7.92775	0.0394525		Chr4	3190129	3.04234	0.0217918		Chr5	7242804	6.90728	0.0828877		Chr6	7623217	7.27007	0.00287356		Chr7	6555027	6.25136	0.0180233		Chr8	6566731	6.26252	0.322581		Chr9	3539702	3.37572	0.12037		Chr10	3348166	3.19306	0.025974
Chr1	8667579	8.26605	0.196569		Chr2	7666588	7.31143	0.0131313		Chr3	8368024	7.98037	0.164557		Chr4	3190354	3.04256	0.0522355		Chr5	7289610	6.95191	0.0968213		Chr6	7698488	7.34185	0.138889		Chr7	6555051	6.25138	0.0451619		Chr8	6566810	6.2626	0.231884		Chr9	3540486	3.37647	0.0626963		Chr10	3348852	3.19371	0.00571539
Chr1	8671471	8.26976	0.166199		Chr2	7666617	7.31146	0.0447818		Chr3	8380415	7.99219	0.0359886		Chr4	3190458	3.04266	0.0265217		Chr5	7289616	6.95192	0.0936095		Chr6	7707831	7.35076	0.00317058		Chr7	6609015	6.30285	0.0856625		Chr8	6566813	6.2626	0.214286		Chr9	3540497	3.37648	0.0451998		Chr10	3348898	3.19376	0.051
Chr1	8671491	8.26978	0.148962		Chr2	7667450	7.31225	0.102005		Chr3	8380432	7.9922	0.0302443		Chr4	3190551	3.04275	0.018429		Chr5	7289927	6.95222	0.193861		Chr6	7817555	7.4554	0.138462		Chr7	6621260	6.31453	0.0525		Chr8	6566815	6.2626	0.208955		Chr9	3540509	3.37649	0.0518268		Chr10	3349024	3.19388	0.00406832
Chr1	8671499	8.26979	0.140986		Chr2	7695072	7.33859	0.100699		Chr3	8380436	7.99221	0.0567527		Chr4	3190604	3.0428	0.0678213		Chr5	7296491	6.95848	0.313725		Chr6	7817571	7.45542	0.184615		Chr7	6621274	6.31454	0.0389381		Chr8	6567361	6.26312	0.0715421		Chr9	3540552	3.37653	0.124542		Chr10	3349180	3.19403	0.0263701
Chr1	8671503	8.26979	0.152381		Chr2	7696903	7.34034	0.071535		Chr3	8380508	7.99228	0.0374842		Chr4	3190618	3.04281	0.00506226		Chr5	7299863	6.96169	0.0356794		Chr6	7854073	7.49023	0.202381		Chr7	6621284	6.31455	0.0523364		Chr8	6567421	6.26318	0.108085		Chr9	3540579	3.37656	0.23146		Chr10	3349318	3.19416	0.0277854
Chr1	8671591	8.26987	0.0869919		Chr2	7696912	7.34035	0.0933333		Chr3	8380588	7.99235	0.028962		Chr4	3190709	3.0429	0.0049511		Chr5	7300531	6.96233	0.173913		Chr6	7908958	7.54257	0.214286		Chr7	6621285	6.31455	0.054717		Chr8	6577196	6.2725	0.0743675		Chr9	3540823	3.37679	0.0406302		Chr10	3349555	3.19438	0.00797318
Chr1	8671656	8.26994	0.0758583		Chr2	7696933	7.34037	0.086		Chr3	8380633	7.99239	0.078226		Chr4	3190736	3.04292	0.00682317		Chr5	7300548	6.96235	0.2		Chr6	7910098	7.54366	0.147059		Chr7	6627603	6.32057	0.361702		Chr8	6579669	6.27486	0.0454721		Chr9	3542347	3.37825	0.179264		Chr10	3349819	3.19464	0.0231137
Chr1	8673321	8.27152	0.18		Chr2	7734085	7.3758	0.165257		Chr3	8380718	7.99248	0.0469415		Chr4	3191204	3.04337	0.00238533		Chr5	7304737	6.96634	0.159091		Chr6	7931562	7.56413	0.343891		Chr7	6630910	6.32373	0.107527		Chr8	6579693	6.27488	0.0554299		Chr9	3542375	3.37827	0.154628		Chr10	3349909	3.19472	0.171371
Chr1	8673322	8.27152	0.169811		Chr2	7734366	7.37607	0.113977		Chr3	8380726	7.99248	0.0196382		Chr4	3191646	3.04379	0.1875		Chr5	7304740	6.96634	0.156716		Chr6	7982255	7.61247	0.0599583		Chr7	6641629	6.33395	0.126667		Chr8	6613735	6.30735	0.191142		Chr9	3542933	3.3788	0.403571		Chr10	3349918	3.19473	0.17405
Chr1	8697812	8.29488	0.13587		Chr2	7739886	7.38133	0.037037		Chr3	8380747	7.9925	0.0603869		Chr4	3191651	3.0438	0.174603		Chr5	7304999	6.96659	0.0743322		Chr6	7982260	7.61248	0.0633874		Chr7	6643828	6.33605	0.166667		Chr8	6616099	6.3096	0.0737179		Chr9	3544542	3.38034	0.24183		Chr10	3349942	3.19475	0.0129029
Chr1	8708200	8.30479	0.0980392		Chr2	7739914	7.38136	0.0139706		Chr3	8380749	7.99251	0.050062		Chr4	3191773	3.04391	0.0895253		Chr5	7334838	6.99505	0.185714		Chr6	7982422	7.61263	0.0391426		Chr7	6643846	6.33607	0.132075		Chr8	6627123	6.32012	0.248588		Chr9	3544544	3.38034	0.184874		Chr10	3350014	3.19482	0.0231957
Chr1	8759854	8.35405	0.205487		Chr2	7739920	7.38136	0.00789474		Chr3	8380803	7.99256	0.0206032		Chr4	3191804	3.04394	0.0113636		Chr5	7334841	6.99505	0.162319		Chr6	7985577	7.61564	0.132432		Chr7	6643998	6.33621	0.214286		Chr8	6632632	6.32537	0.0295117		Chr9	3544569	3.38036	0.158256		Chr10	3350017	3.19483	0.0136325
Chr1	8783293	8.3764	0.13253		Chr2	7805428	7.44384	0.119243		Chr3	8380813	7.99257	0.00254466		Chr4	3191840	3.04398	0.00267094		Chr5	7334863	6.99507	0.109848		Chr6	7996818	7.62636	0.125		Chr7	6644002	6.33621	0.166667		Chr8	6632637	6.32538	0.0306405		Chr9	3544571	3.38037	0.19375		Chr10	3350050	3.19486	0.0618537
Chr1	8815297	8.40692	0.161905		Chr2	7810436	7.44861	0.0590112		Chr3	8380861	7.99261	0.021672		Chr4	3191846	3.04398	0.0561224		Chr5	7362648	7.02157	0.0273504		Chr6	7996819	7.62636	0.12		Chr7	6671395	6.36234	0.203488		Chr8	6632930	6.32565	0.159562		Chr9	3545046	3.38082	0.020202		Chr10	3350104	3.19491	0.00196302
Chr1	8840918	8.43136	0.107568		Chr2	7829543	7.46683	0.0971223		Chr3	8380905	7.99265	0.0523088		Chr4	3192075	3.0442	0.0498347		Chr5	7362684	7.0216	0.0400774		Chr6	8017097	7.6457	0.136986		Chr7	6684532	6.37487	0.19708		Chr8	6632996	6.32572	0.0940171		Chr9	3545060	3.38083	0.125874		Chr10	3350176	3.19498	0.0441597
Chr1	8842891	8.43324	0.0728205		Chr2	7829578	7.46687	0.212605		Chr3	8380908	7.99266	0.0324139		Chr4	3192267	3.04438	0.136757		Chr5	7362689	7.02161	0.0267857		Chr6	8023618	7.65192	0.112481		Chr7	6684554	6.37489	0.250808		Chr8	6633145	6.32586	0.1125		Chr9	3545107	3.38088	0.208571		Chr10	3350280	3.19508	0.0337773
Chr1	8845660	8.43588	0.200136		Chr2	7829648	7.46693	0.0449245		Chr3	8381129	7.99287	0.00478821		Chr4	3192294	3.04441	0.0526178		Chr5	7368901	7.02753	0.216009		Chr6	8037989	7.66562	0.333333		Chr7	6684560	6.37489	0.316239		Chr8	6633208	6.32592	0.0978261		Chr9	3545259	3.38102	0.163636		Chr10	3350407	3.1952	0.0280284
Chr1	8846388	8.43657	0.0263801		Chr2	7830076	7.46734	0.101593		Chr3	8381200	7.99294	0.0217921		Chr4	3192365	3.04448	0.0940556		Chr5	7381729	7.03977	0.0844749		Chr6	8045777	7.67305	0.230769		Chr7	6684570	6.3749	0.283186		Chr8	6633243	6.32595	0.0882852		Chr9	3545264	3.38103	0.12987		Chr10	3350422	3.19521	0.0421344
Chr1	8846844	8.43701	0.067612		Chr2	7832412	7.46957	0.129433		Chr3	8422352	8.03218	0.0380334		Chr4	3194276	3.0463	0.0275573		Chr5	7396402	7.05376	0.0952381		Chr6	8062816	7.6893	0.5		Chr7	6684889	6.37521	0.0681922		Chr8	6633249	6.32596	0.0898876		Chr9	3545282	3.38104	0.0855529		Chr10	3351648	3.19638	0.0319205
Chr1	8846867	8.43703	0.0565571		Chr2	7832419	7.46958	0.130952		Chr3	8453491	8.06188	0.123188		Chr4	3194297	3.04632	0.00830264		Chr5	7413789	7.07034	0.5		Chr6	8152820	7.77514	0.0557823		Chr7	6684921	6.37524	0.188748		Chr8	6633314	6.32602	0.0362745		Chr9	3545418	3.38117	0.0261072		Chr10	3351771	3.1965	0.0352837
Chr1	8846882	8.43704	0.0895722		Chr2	7832425	7.46958	0.0695652		Chr3	8454517	8.06286	0.13852		Chr4	3194332	3.04635	0.00675024		Chr5	7413793	7.07034	0.5		Chr6	8169362	7.79091	0.241477		Chr7	6684947	6.37526	0.193548		Chr8	6633330	6.32604	0.108262		Chr9	3545461	3.38122	0.161571		Chr10	3351780	3.19651	0.105729
Chr1	8897493	8.48531	0.164179		Chr2	7837639	7.47456	0.1		Chr3	8473316	8.08078	0.215686		Chr4	3197514	3.04939	0.0849359		Chr5	7419040	7.07535	0.133333		Chr6	8185619	7.80641	0.07		Chr7	6684954	6.37527	0.166667		Chr8	6633339	6.32605	0.0775076		Chr9	3545472	3.38123	0.140244		Chr10	3352022	3.19674	0.0336549
Chr1	8917281	8.50418	0.137701		Chr2	7854017	7.49017	0.1875		Chr3	8477520	8.08479	0.0671715		Chr4	3197603	3.04947	0.113805		Chr5	7462391	7.11669	0.127926		Chr6	8190760	7.81132	0.560976		Chr7	6684966	6.37528	0.163793		Chr8	6645527	6.33767	0.0473131		Chr9	3549170	3.38475	0.0395349		Chr10	3352053	3.19677	0.0882445
Chr1	8938387	8.52431	0.0677632		Chr2	7894319	7.52861	0.0326087		Chr3	8477981	8.08523	0.151619		Chr4	3200436	3.05217	0.0374046		Chr5	7462405	7.1167	0.204897		Chr6	8190761	7.81132	0.538462		Chr7	6685016	6.37533	0.188796		Chr8	6645631	6.33777	0.176573		Chr9	3567718	3.40244	0.166667		Chr10	3352062	3.19678	0.126437
Chr1	8958570	8.54356	0.116667		Chr2	7894320	7.52861	0.0326087		Chr3	8478128	8.08537	0.132229		Chr4	3201211	3.05291	0.05		Chr5	7465720	7.11987	0.146035		Chr6	8203912	7.82386	0.076523		Chr7	6685786	6.37606	0.132353		Chr8	6645637	6.33777	0.138874		Chr9	3567756	3.40248	0.316017		Chr10	3352254	3.19696	0.0284855
Chr1	8964595	8.5493	0.120879		Chr2	7894341	7.52863	0.0131579		Chr3	8495952	8.10237	0.186441		Chr4	3201225	3.05293	0.0119048		Chr5	7465729	7.11987	0.116667		Chr6	8204786	7.82469	0.00792812		Chr7	6686563	6.3768	0.156471		Chr8	6645712	6.33784	0.0279685		Chr9	3620197	3.45249	0.171363		Chr10	3353282	3.19794	0.0162976
Chr1	8969373	8.55386	0.0747549		Chr2	7894343	7.52863	0.0131579		Chr3	8495962	8.10238	0.153846		Chr4	3203235	3.05484	0.172414		Chr5	7466460	7.12057	0.137255		Chr6	8204922	7.82482	0.0536844		Chr7	6704715	6.39411	0.214286		Chr8	6658187	6.34974	0.113178		Chr9	3620198	3.45249	0.170769		Chr10	3354485	3.19909	0.0680851
Chr1	8969380	8.55387	0.0683411		Chr2	7894348	7.52864	0.0131579		Chr3	8495964	8.10238	0.151515		Chr4	3203241	3.05485	0.181818		Chr5	7466593	7.1207	0.0395934		Chr6	8205191	7.82508	0.0174662		Chr7	6704723	6.39412	0.223684		Chr8	6676499	6.36721	0.0101159		Chr9	3644272	3.47545	0.240437		Chr10	3363572	3.20775	0.0305197
Chr1	8969464	8.55395	0.0551471		Chr2	7894369	7.52866	0.030303		Chr3	8498402	8.10471	0.100354		Chr4	3207400	3.05882	0.0371622		Chr5	7466616	7.12072	0.125125		Chr6	8205254	7.82514	0.0754621		Chr7	6704747	6.39415	0.209302		Chr8	6676662	6.36736	0.059759		Chr9	3645569	3.47669	0.147392		Chr10	3363796	3.20797	0.045768
Chr1	9017323	8.59959	0.156593		Chr2	7894370	7.52866	0.030303		Chr3	8499722	8.10597	0.101818		Chr4	3219230	3.0701	0.025641		Chr5	7466636	7.12074	0.117348		Chr6	8205265	7.82515	0.0907547		Chr7	6704752	6.39415	0.22619		Chr8	6676834	6.36753	0.0400982		Chr9	3647633	3.47865	0.0933333		Chr10	3363801	3.20797	0.00260824
Chr1	9045075	8.62606	0.15082		Chr2	7894371	7.52866	0.030303		Chr3	8499774	8.10602	0.142614		Chr4	3219643	3.07049	0.0207843		Chr5	7466674	7.12078	0.0148148		Chr6	8206199	7.82604	0.000855432		Chr7	6704818	6.39421	0.268657		Chr8	6677060	6.36774	0.113889		Chr9	3678528	3.50812	0.0982293		Chr10	3363896	3.20806	0.0150048
Chr1	9098760	8.67725	0.179768		Chr2	7927081	7.55985	0.0993266		Chr3	8499775	8.10602	0.145062		Chr4	3219669	3.07052	0.0619765		Chr5	7471368	7.12525	0.0952381		Chr6	8207128	7.82693	0.0225101		Chr7	6713865	6.40284	0.00149925		Chr8	6677324	6.36799	0.0755686		Chr9	3683130	3.51251	0.0656614		Chr10	3364937	3.20905	0.0726936
Chr1	9100391	8.67881	0.04004		Chr2	7929605	7.56226	0.111111		Chr3	8499779	8.10602	0.14441		Chr4	3219922	3.07076	0.1875		Chr5	7471424	7.12531	0.0706922		Chr6	8210598	7.83024	0.194444		Chr7	6714166	6.40313	0.0746359		Chr8	6677370	6.36804	0.0736021		Chr9	3685635	3.5149	0.0877144		Chr10	3364956	3.20907	0.171429
Chr1	9101279	8.67966	0.142857		Chr2	7962891	7.594	0.171946		Chr3	8499817	8.10606	0.104656		Chr4	3219923	3.07076	0.101839		Chr5	7473624	7.1274	0.073602		Chr6	8258916	7.87632	0.00178678		Chr7	6739134	6.42694	0.0897235		Chr8	6677378	6.36804	0.0875		Chr9	3688131	3.51728	0.0253672		Chr10	3365483	3.20957	0.0468806
Chr1	9102519	8.68084	0.233259		Chr2	7962892	7.59401	0.154769		Chr3	8499871	8.10611	0.161058		Chr4	3219925	3.07076	0.157895		Chr5	7479799	7.13329	0.210526		Chr6	8259309	7.87669	0.0235149		Chr7	6739140	6.42694	0.0943498		Chr8	6677391	6.36806	0.0702811		Chr9	3701090	3.52963	0.102368		Chr10	3365531	3.20962	0.0347574
Chr1	9121690	8.69912	0.23913		Chr2	7962895	7.59401	0.128876		Chr3	8521134	8.12639	0.320988		Chr4	3219996	3.07083	0.0895966		Chr5	7485970	7.13918	0.158392		Chr6	8259469	7.87684	0.195009		Chr7	6739156	6.42696	0.109816		Chr8	6685150	6.37546	0.22029		Chr9	3716520	3.54435	0.152174		Chr10	3365620	3.20971	0.0023569
Chr1	9122030	8.69945	0.110984		Chr2	7962898	7.59401	0.137681		Chr3	8540432	8.14479	0.1		Chr4	3220001	3.07083	0.159783		Chr5	7523267	7.17475	0.0674603		Chr6	8259505	7.87688	0.0835686		Chr7	6739167	6.42697	0.109412		Chr8	6685195	6.3755	0.0607843		Chr9	3716528	3.54436	0.162963		Chr10	3366146	3.21021	0.0583051
Chr1	9122045	8.69946	0.0978261		Chr2	7963484	7.59457	0.178862		Chr3	8555899	8.15954	0.0849903		Chr4	3220329	3.07115	0.237589		Chr5	7530594	7.18173	0.0416667		Chr6	8259510	7.87688	0.0571429		Chr7	6739173	6.42698	0.0104895		Chr8	6696008	6.38581	0.140845		Chr9	3716529	3.54436	0.162963		Chr10	3366299	3.21035	0.0944936
Chr1	9123905	8.70123	0.0467836		Chr2	8003930	7.63314	0.208955		Chr3	8590092	8.19215	0.055938		Chr4	3224891	3.0755	0.141667		Chr5	7532435	7.18349	0.0271647		Chr6	8260630	7.87795	0.170213		Chr7	6739177	6.42698	0.0034965		Chr8	6696178	6.38597	0.116055		Chr9	3717947	3.54571	0.0394786		Chr10	3366368	3.21042	0.125271
Chr1	9132632	8.70956	0.123171		Chr2	8003939	7.63315	0.246753		Chr3	8590105	8.19216	0.0539294		Chr4	3224910	3.07551	0.146789		Chr5	7536976	7.18782	0.10101		Chr6	8260641	7.87796	0.208333		Chr7	6739178	6.42698	0.0938849		Chr8	6698434	6.38812	0.00234831		Chr9	3718024	3.54578	0.0452789		Chr10	3366412	3.21046	0.0530582
Chr1	9132646	8.70957	0.123171		Chr2	8022521	7.65087	0.306767		Chr3	8590114	8.19217	0.0542328		Chr4	3224918	3.07552	0.141509		Chr5	7607591	7.25516	0.205479		Chr6	8260674	7.87799	0.282609		Chr7	6744091	6.43167	0.127329		Chr8	6698491	6.38818	0.022143		Chr9	3718067	3.54583	0.08125		Chr10	3366609	3.21065	0.0478824
Chr1	9138508	8.71516	0.163357		Chr2	8022525	7.65088	0.303406		Chr3	8590153	8.19221	0.0518519		Chr4	3224925	3.07553	0.153846		Chr5	7654543	7.29994	0.0833333		Chr6	8260714	7.87803	0.318182		Chr7	6750388	6.43767	0.185771		Chr8	6698551	6.38824	0.0562686		Chr9	3722539	3.55009	0.205136		Chr10	3366677	3.21071	0.0799331
Chr1	9176818	8.7517	0.254579		Chr2	8022534	7.65088	0.283962		Chr3	8590162	8.19222	0.034709		Chr4	3224928	3.07553	0.158416		Chr5	7684879	7.32887	0.0222222		Chr6	8260715	7.87803	0.348837		Chr7	6755012	6.44208	0.243742		Chr8	6699682	6.38931	0.0196232		Chr9	3767625	3.59309	0.106383		Chr10	3366683	3.21072	0.0580183
Chr1	9177488	8.75233	0.116505		Chr2	8022545	7.6509	0.295675		Chr3	8596572	8.19833	0.141304		Chr4	3224929	3.07553	0.161616		Chr5	7686440	7.33036	0.0607219		Chr6	8263118	7.88032	0.10098		Chr7	6755013	6.44208	0.243316		Chr8	6700026	6.38964	0.0223843		Chr9	3773719	3.5989	0.166667		Chr10	3366727	3.21076	0.0294787
Chr1	9177538	8.75238	0.116505		Chr2	8022554	7.6509	0.277826		Chr3	8596574	8.19833	0.142857		Chr4	3224940	3.07554	0.164948		Chr5	7700673	7.34393	0.125083		Chr6	8280522	7.89692	0.0750213		Chr7	6756017	6.44304	0.185841		Chr8	6700042	6.38966	0.0223824		Chr9	3776918	3.60195	0.0365979		Chr10	3368048	3.21202	0.0281244
Chr1	9177540	8.75238	0.0929995		Chr2	8022612	7.65096	0.240128		Chr3	8606374	8.20768	0.159212		Chr4	3224949	3.07555	0.15534		Chr5	7700710	7.34397	0.188392		Chr6	8295957	7.91164	0.292683		Chr7	6802596	6.48746	0.103093		Chr8	6700312	6.38992	0.0310909		Chr9	3780436	3.6053	0.0961039		Chr10	3368636	3.21258	0.0647194
Chr1	9200414	8.7742	0.104167		Chr2	8067507	7.69377	0.2		Chr3	8612366	8.21339	0.322115		Chr4	3224972	3.07557	0.166667		Chr5	7716304	7.35884	0.155556		Chr6	8295977	7.91166	0.260073		Chr7	6822385	6.50633	0.395664		Chr8	6700318	6.38992	0.0247355		Chr9	3780439	3.60531	0.109091		Chr10	3368678	3.21262	0.046378
Chr1	9200416	8.7742	0.0411184		Chr2	8076077	7.70195	0.380952		Chr3	8612382	8.21341	0.45		Chr4	3224984	3.07558	0.161905		Chr5	7716306	7.35884	0.13707		Chr6	8298366	7.91394	0.180952		Chr7	6830493	6.51407	0.172043		Chr8	6700597	6.39019	0.0956522		Chr9	3782028	3.60682	0.0131148		Chr10	3368732	3.21267	0.0419582
Chr1	9200431	8.77421	0.0978261		Chr2	8076107	7.70198	0.423077		Chr3	8612396	8.21342	0.455224		Chr4	3224988	3.07559	0.163462		Chr5	7716308	7.35884	0.13478		Chr6	8364310	7.97683	0.091133		Chr7	6830502	6.51407	0.189474		Chr8	6700687	6.39027	0.00605263		Chr9	3782320	3.6071	0.217391		Chr10	3368840	3.21278	0.0738378
Chr1	9200432	8.77422	0.0967742		Chr2	8123412	7.74709	0.333333		Chr3	8612404	8.21343	0.438462		Chr4	3225350	3.07593	0.112961		Chr5	7716317	7.35885	0.129972		Chr6	8365431	7.9779	0.112506		Chr7	6830506	6.51408	0.193548		Chr8	6700726	6.39031	0.0324146		Chr9	3782325	3.60711	0.206522		Chr10	3368841	3.21278	0.00150768
Chr1	9201511	8.77524	0.0229885		Chr2	8123417	7.74709	0.333333		Chr3	8612410	8.21343	0.532692		Chr4	3225460	3.07604	0.0451389		Chr5	7716330	7.35887	0.0609436		Chr6	8371543	7.98373	0.5		Chr7	6830514	6.51409	0.25641		Chr8	6700737	6.39032	0.0235818		Chr9	3782328	3.60711	0.163043		Chr10	3368870	3.2128	0.0202659
Chr1	9201535	8.77527	0.0501529		Chr2	8123419	7.7471	0.333333		Chr3	8612440	8.21346	0.353535		Chr4	3230917	3.08124	0.0319602		Chr5	7716337	7.35887	0.0592992		Chr6	8387555	7.999	0.099865		Chr7	6830518	6.51409	0.193548		Chr8	6703305	6.39277	0.115626		Chr9	3782333	3.60711	0.206186		Chr10	3368942	3.21287	0.0277845
Chr1	9201551	8.77528	0.171171		Chr2	8123421	7.7471	0.333333		Chr3	8612470	8.21349	0.398352		Chr4	3230994	3.08132	0.0118521		Chr5	7716338	7.35887	0.0592992		Chr6	8387776	7.99921	0.142857		Chr7	6830542	6.51411	0.193548		Chr8	6705593	6.39495	0.0662123		Chr9	3782337	3.60712	0.184783		Chr10	3369056	3.21298	0.0345
Chr1	9201594	8.77532	0.0666667		Chr2	8135229	7.75836	0.118644		Chr3	8626585	8.22695	0.152941		Chr4	3231140	3.08146	0.0405844		Chr5	7716553	7.35908	0.189474		Chr6	8390836	8.00212	0.125		Chr7	6830545	6.51412	0.277778		Chr8	6705617	6.39497	0.165072		Chr9	3782338	3.60712	0.16129		Chr10	3369059	3.21299	0.0133289
Chr1	9203694	8.77733	0.0968883		Chr2	8154394	7.77664	0.0980392		Chr3	8627018	8.22737	0.0476923		Chr4	3231143	3.08146	0.0780952		Chr5	7716560	7.35909	0.172273		Chr6	8399832	8.0107	0.0497312		Chr7	6830557	6.51413	0.192771		Chr8	6705618	6.39498	0.165883		Chr9	3782340	3.60712	0.182796		Chr10	3369171	3.21309	0.049359
Chr1	9224465	8.79714	0.0571429		Chr2	8155396	7.77759	0.144737		Chr3	8627164	8.2275	0.155606		Chr4	3231270	3.08158	0.0328218		Chr5	7716692	7.35921	0.0956311		Chr6	8473810	8.08125	0.0396825		Chr7	6830568	6.51414	0.188235		Chr8	6707611	6.39688	0.05		Chr9	3782348	3.60713	0.208333		Chr10	3369234	3.21315	0.0303071
Chr1	9273731	8.84412	0.393939		Chr2	8155990	7.77816	0.113625		Chr3	8627371	8.2277	0.042328		Chr4	3231314	3.08162	0.0424152		Chr5	7717135	7.35963	0.138211		Chr6	8494173	8.10067	0.215391		Chr7	6830669	6.51423	0.229114		Chr8	6709104	6.3983	0.0047619		Chr9	3782356	3.60714	0.166667		Chr10	3369458	3.21337	0.0246785
Chr1	9273743	8.84413	0.22449		Chr2	8157197	7.77931	0.085468		Chr3	8664534	8.26314	0.0765306		Chr4	3231398	3.0817	0.0165128		Chr5	7717137	7.35964	0.119919		Chr6	8495927	8.10235	0.0422728		Chr7	6830687	6.51425	0.191489		Chr8	6759458	6.44632	0.0143369		Chr9	3783721	3.60844	0.220588		Chr10	3369683	3.21358	0.0875
Chr1	9333959	8.90156	0.0464286		Chr2	8185883	7.80667	0.119565		Chr3	8688407	8.28591	0.0380564		Chr4	3231436	3.08174	0.0633469		Chr5	7717154	7.35965	0.173657		Chr6	8495952	8.10237	0.0163768		Chr7	6830706	6.51427	0.211843		Chr8	6759509	6.44637	0.0756884		Chr9	3791987	3.61632	0.1		Chr10	3370099	3.21398	0.018018
Chr1	9338635	8.90602	0.4375		Chr2	8185884	7.80667	0.139785		Chr3	8688502	8.286	0.0259259		Chr4	3231490	3.08179	0.0484032		Chr5	7717183	7.35968	0.163194		Chr6	8499023	8.1053	0.287115		Chr7	6837868	6.5211	0.155242		Chr8	6759855	6.4467	0.0399893		Chr9	3792329	3.61665	0.0958904		Chr10	3370205	3.21408	0.0573593
Chr1	9349000	8.9159	0.207471		Chr2	8218241	7.83753	0.164179		Chr3	8688756	8.28624	0.20411		Chr4	3231590	3.08188	0.108527		Chr5	7717292	7.35978	0.157407		Chr6	8501934	8.10808	0.154649		Chr7	6837869	6.5211	0.184127		Chr8	6760051	6.44689	0.00156937		Chr9	3792330	3.61665	0.111111		Chr10	3370634	3.21449	0.0779727
Chr1	9350793	8.91761	0.102941		Chr2	8226898	7.84578	0.25641		Chr3	8694488	8.29171	0.0678571		Chr4	3231645	3.08194	0.171429		Chr5	7717300	7.35979	0.182609		Chr6	8501948	8.10809	0.149817		Chr7	6842705	6.52571	0.111111		Chr8	6760289	6.44711	0.0504653		Chr9	3820769	3.64377	0.137615		Chr10	3370650	3.2145	0.0809906
Chr1	9351259	8.91806	0.06804		Chr2	8226910	7.84579	0.25641		Chr3	8716701	8.31289	0.11275		Chr4	3231647	3.08194	0.166667		Chr5	7717336	7.35983	0.208955		Chr6	8502329	8.10845	0.0137266		Chr7	6858603	6.54087	0.12069		Chr8	6760883	6.44768	0.0509543		Chr9	3820780	3.64378	0.145631		Chr10	3505601	3.3432	0.104945
Chr1	9352281	8.91903	0.102672		Chr2	8229118	7.8479	0.152174		Chr3	8753772	8.34825	0.110697		Chr4	3231669	3.08196	0.133333		Chr5	7717345	7.35983	0.161109		Chr6	8502369	8.10849	0.0194129		Chr7	6879278	6.56059	0.25		Chr8	6761035	6.44783	0.0428571		Chr9	3820795	3.64379	0.174757		Chr10	3514437	3.35163	0.324324
Chr1	9352289	8.91904	0.105039		Chr2	8229125	7.84791	0.155556		Chr3	8793639	8.38627	0.131868		Chr4	3231704	3.08199	0.0812763		Chr5	7717390	7.35988	0.0651072		Chr6	8502642	8.10875	0.0243786		Chr7	6887339	6.56828	0.0951356		Chr8	6761178	6.44796	0.146667		Chr9	3820837	3.64383	0.0761905		Chr10	3529839	3.36632	0.0551847
Chr1	9352313	8.91906	0.140522		Chr2	8229309	7.84808	0.141558		Chr3	8794044	8.38665	0.186441		Chr4	3231719	3.08201	0.110345		Chr5	7717407	7.35989	0.11901		Chr6	8502656	8.10876	0.00586959		Chr7	6887708	6.56863	0.106926		Chr8	6761184	6.44797	0.115595		Chr9	3820841	3.64384	0.0774011		Chr10	3531288	3.3677	0.144444
Chr1	9355474	8.92208	0.102619		Chr2	8229855	7.8486	0.106061		Chr3	8794052	8.38666	0.184874		Chr4	3231725	3.08201	0.0198135		Chr5	7717421	7.35991	0.0565015		Chr6	8503004	8.1091	0.151116		Chr7	6895145	6.57572	0.268817		Chr8	6761186	6.44797	0.127907		Chr9	3820843	3.64384	0.0714286		Chr10	3535107	3.37134	0.123288
Chr1	9355564	8.92216	0.157353		Chr2	8230511	7.84923	0.131318		Chr3	8794087	8.38669	0.173504		Chr4	3231742	3.08203	0.0945946		Chr5	7719429	7.36182	0.152452		Chr6	8503020	8.10911	0.0502451		Chr7	6895158	6.57574	0.183333		Chr8	6761188	6.44797	0.127223		Chr9	3822399	3.64532	0.0470219		Chr10	3535163	3.37139	0.409639
Chr1	9356913	8.92345	0.00610501		Chr2	8230529	7.84924	0.168182		Chr3	8794103	8.38671	0.111336		Chr4	3232072	3.08234	0.0604849		Chr5	7727291	7.36932	0.127273		Chr6	8503666	8.10973	0.051902		Chr7	6924493	6.60371	0.182796		Chr8	6761192	6.44798	0.11828		Chr9	3837605	3.65983	0.0928571		Chr10	3536278	3.37246	0.127747
Chr1	9356934	8.92347	0.101891		Chr2	8230542	7.84926	0.139653		Chr3	8794131	8.38674	0.150685		Chr4	3236478	3.08655	0.0522152		Chr5	7727295	7.36932	0.155172		Chr6	8507336	8.11323	0.0409505		Chr7	6967332	6.64457	0.15641		Chr8	6761297	6.44808	0.0707317		Chr9	3842924	3.6649	0.166667		Chr10	3536365	3.37254	0.231884
Chr1	9356964	8.9235	0.119318		Chr2	8230565	7.84928	0.159104		Chr3	8805390	8.39747	0.0413437		Chr4	3236720	3.08678	0.140994		Chr5	7733343	7.37509	0.0115718		Chr6	8507890	8.11376	0.138811		Chr7	6971407	6.64845	0.27451		Chr8	6761352	6.44813	0.0199275		Chr9	3844308	3.66622	0.116484		Chr10	3536381	3.37256	0.219178
Chr1	9357000	8.92353	0.0824176		Chr2	8230575	7.84929	0.197199		Chr3	8807287	8.39928	0.224359		Chr4	3248069	3.0976	0.346154		Chr5	7733346	7.37509	0.124453		Chr6	8509143	8.11495	0.037629		Chr7	6983558	6.66004	0.133333		Chr8	6761363	6.44814	0.0858025		Chr9	3849279	3.67096	0.0732425		Chr10	3536506	3.37267	0.125397
Chr1	9359460	8.92588	0.129274		Chr2	8241199	7.85942	0.162025		Chr3	8807622	8.3996	0.194805		Chr4	3248080	3.09761	0.350877		Chr5	7733370	7.37512	0.0428922		Chr6	8509581	8.11537	0.1705		Chr7	6989762	6.66596	0.139116		Chr8	6761366	6.44814	0.0715667		Chr9	3849280	3.67096	0.0715064		Chr10	3538602	3.37467	0.199871
Chr1	9360719	8.92708	0.149264		Chr2	8262287	7.87953	0.14347		Chr3	8807625	8.39961	0.202703		Chr4	3248095	3.09762	0.441128		Chr5	7734194	7.3759	0.227611		Chr6	8522655	8.12784	0.118697		Chr7	6989771	6.66597	0.0896825		Chr8	6761431	6.4482	0.11236		Chr9	3868335	3.68913	0.194354		Chr10	3538603	3.37467	0.200368
Chr1	9360752	8.92711	0.180328		Chr2	8262295	7.87954	0.15812		Chr3	8808307	8.40026	0.0603272		Chr4	3248131	3.09766	0.0219178		Chr5	7734441	7.37614	0.19567		Chr6	8527172	8.13214	0.26		Chr7	6989782	6.66598	0.129119		Chr8	6761616	6.44838	0.0261573		Chr9	3873008	3.69359	0.0716597		Chr10	3538608	3.37468	0.190572
Chr1	9363932	8.93014	0.106061		Chr2	8302143	7.91754	0.0759563		Chr3	8808498	8.40044	0.0897815		Chr4	3248291	3.09781	0.100575		Chr5	7734651	7.37634	0.0495495		Chr6	8548780	8.15275	0.0994152		Chr7	6989783	6.66598	0.129119		Chr8	6761660	6.44842	0.0886124		Chr9	3873045	3.69362	0.107843		Chr10	3538791	3.37485	0.0994582
Chr1	9363968	8.93018	0.120833		Chr2	8307065	7.92223	0.0940767		Chr3	8809585	8.40147	0.134211		Chr4	3248292	3.09781	0.17595		Chr5	7736156	7.37777	0.0241585		Chr6	8548970	8.15293	0.00757576		Chr7	6990278	6.66645	0.0654244		Chr8	6761699	6.44846	0.129032		Chr9	3878957	3.69926	0.235294		Chr10	3542680	3.37856	0.010101
Chr1	9363977	8.93018	0.107143		Chr2	8308262	7.92338	0.0716049		Chr3	8877911	8.46664	0.0930233		Chr4	3249523	3.09899	0.33871		Chr5	7736382	7.37799	0.0917464		Chr6	8549427	8.15337	0.1		Chr7	6998318	6.67412	0.0774775		Chr8	6761701	6.44846	0.129457		Chr9	3878958	3.69926	0.222222		Chr10	3542681	3.37856	0.020202
Chr1	9363986	8.93019	0.11236		Chr2	8308352	7.92346	0.117647		Chr3	8881275	8.46984	0.0823529		Chr4	3262541	3.1114	0.128566		Chr5	7736385	7.37799	0.0620249		Chr6	8549442	8.15338	0.207317		Chr7	7003131	6.67871	0.103093		Chr8	6761821	6.44858	0.0647578		Chr9	3892635	3.71231	0.110577		Chr10	3547654	3.38331	0.11083
Chr1	9364043	8.93025	0.147826		Chr2	8321902	7.93638	0.170732		Chr3	8882667	8.47117	0.0771961		Chr4	3262607	3.11146	0.0655299		Chr5	7736404	7.37801	0.0678343		Chr6	8549854	8.15378	0.168224		Chr7	7034150	6.70829	0.0918367		Chr8	6771174	6.45749	0.0663265		Chr9	3892731	3.7124	0.0956439		Chr10	3547655	3.38331	0.107746
Chr1	9364077	8.93028	0.106516		Chr2	8323748	7.93814	0.206897		Chr3	8882735	8.47124	0.0375076		Chr4	3266275	3.11496	0.00305603		Chr5	7736439	7.37804	0.0709474		Chr6	8549870	8.15379	0.12963		Chr7	7039544	6.71343	0.37931		Chr8	6771209	6.45753	0.0115603		Chr9	3895815	3.71534	0.25		Chr10	3549118	3.3847	0.0857843
Chr1	9364365	8.93055	0.0546448		Chr2	8325568	7.93988	0.112951		Chr3	8883180	8.47166	0.132653		Chr4	3266324	3.11501	0.106134		Chr5	7736495	7.3781	0.0134157		Chr6	8549902	8.15382	0.178828		Chr7	7043195	6.71691	0.1375		Chr8	6771257	6.45757	0.0288015		Chr9	3908819	3.72774	0.061086		Chr10	3549120	3.3847	0.0845652
Chr1	9364996	8.93116	0.0355588		Chr2	8329952	7.94406	0.282051		Chr3	8884581	8.473	0.14955		Chr4	3266398	3.11508	0.0458333		Chr5	7737323	7.37889	0.117057		Chr6	8550165	8.15407	0.190137		Chr7	7043201	6.71692	0.142857		Chr8	6771468	6.45778	0.207317		Chr9	3908886	3.7278	0.154545		Chr10	3549150	3.38473	0.106579
Chr1	9365333	8.93148	0.198214		Chr2	8329986	7.94409	0.444444		Chr3	8884582	8.473	0.182143		Chr4	3288744	3.13639	0.214286		Chr5	7739894	7.38134	0.165441		Chr6	8550282	8.15418	0.176205		Chr7	7043202	6.71692	0.142857		Chr8	6774116	6.4603	0.132576		Chr9	3911162	3.72997	0.142857		Chr10	3549158	3.38474	0.0965922
Chr1	9365357	8.9315	0.139098		Chr2	8331239	7.94529	0.0690367		Chr3	8884586	8.473	0.170732		Chr4	3288766	3.13641	0.309091		Chr5	7740524	7.38194	0.04375		Chr6	8559968	8.16342	0.188034		Chr7	7044273	6.71794	0.2		Chr8	6775763	6.46187	0.0498252		Chr9	3911447	3.73025	0.0792327		Chr10	3549210	3.38479	0.119554
Chr1	9392952	8.95782	0.10101		Chr2	8332788	7.94677	0.18535		Chr3	8884588	8.473	0.15		Chr4	3314718	3.16116	0.144444		Chr5	7740673	7.38208	0.244898		Chr6	8560622	8.16405	0.0258824		Chr7	7044289	6.71796	0.161261		Chr8	6778376	6.46436	0.00367428		Chr9	3912269	3.73103	0.0810127		Chr10	3549266	3.38484	0.207792
Chr1	9399296	8.96387	0.115686		Chr2	8332846	7.94682	0.0507434		Chr3	8890998	8.47912	0.159091		Chr4	3333588	3.17916	0.0110658		Chr5	7740699	7.38211	0.234722		Chr6	8560668	8.16409	0.0711153		Chr7	7045703	6.71931	0.119022		Chr8	6810728	6.49522	0.442857		Chr9	3936504	3.75414	0.0916667		Chr10	3549289	3.38487	0.198718
Chr1	9409726	8.97381	0.0339683		Chr2	8333171	7.94713	0.108911		Chr3	8891000	8.47912	0.139535		Chr4	3333636	3.1792	0.0325775		Chr5	7741051	7.38244	0.0929078		Chr6	8560698	8.16412	0.0386512		Chr7	7046037	6.71962	0.0872549		Chr8	6820025	6.50408	0.11706		Chr9	3955220	3.77199	0.152		Chr10	3549296	3.38487	0.202532
Chr1	9409845	8.97393	0.126404		Chr2	8333551	7.94749	0.126108		Chr3	8935408	8.52147	0.470588		Chr4	3353990	3.19861	0.0272727		Chr5	7741071	7.38246	0.0694444		Chr6	8560715	8.16413	0.0403955		Chr7	7046422	6.71999	0.25		Chr8	6824932	6.50876	0.149254		Chr9	3955223	3.77199	0.149606		Chr10	3549314	3.38489	0.170732
Chr1	9414128	8.97801	0.146152		Chr2	8333586	7.94753	0.11475		Chr3	8954571	8.53974	0.145749		Chr4	3354362	3.19897	0.103964		Chr5	7741076	7.38247	0.0499093		Chr6	8561773	8.16514	0.103846		Chr7	7046445	6.72001	0.234043		Chr8	6824941	6.50877	0.161765		Chr9	3977213	3.79297	0.412371		Chr10	3549315	3.38489	0.174699
Chr1	9414492	8.97836	0.036748		Chr2	8333610	7.94755	0.118981		Chr3	8956631	8.54171	0.0808824		Chr4	3377386	3.22093	0.0320303		Chr5	7741284	7.38266	0.305263		Chr6	8561778	8.16515	0.126294		Chr7	7046469	6.72004	0.217391		Chr8	6824978	6.50881	0.28169		Chr9	3984619	3.80003	0.192857		Chr10	3549325	3.3849	0.163636
Chr1	9417481	8.98121	0.0918004		Chr2	8333690	7.94763	0.00503919		Chr3	8976517	8.56067	0.136986		Chr4	3377503	3.22104	0.0305513		Chr5	7757932	7.39854	0.157005		Chr6	8561783	8.16515	0.0797753		Chr7	7046498	6.72006	0.25		Chr8	6824987	6.50881	0.152778		Chr9	3993686	3.80868	0.0716846		Chr10	3549441	3.38501	0.188889
Chr1	9417495	8.98122	0.126667		Chr2	8333834	7.94776	0.0712617		Chr3	8984893	8.56866	0.0833333		Chr4	3378025	3.22154	0.0912132		Chr5	7761097	7.40156	0.157233		Chr6	8565895	8.16907	0.122113		Chr7	7046534	6.7201	0.16723		Chr8	6824995	6.50882	0.15942		Chr9	3995288	3.8102	0.20537		Chr10	3549687	3.38525	0.206522
Chr1	9417524	8.98125	0.12157		Chr2	8337144	7.95092	0.123077		Chr3	8988295	8.57191	0.411765		Chr4	3378116	3.22162	0.0996391		Chr5	7787316	7.42656	0		Chr6	8566023	8.1692	0.156768		Chr7	7047974	6.72147	0.244444		Chr8	6834650	6.51803	0.170682		Chr9	3995382	3.81029	0.285714		Chr10	3555009	3.39032	0.153846
Chr1	9417530	8.98126	0.184466		Chr2	8337149	7.95092	0.235294		Chr3	8988297	8.57191	0.421053		Chr4	3378277	3.22178	0.0141875		Chr5	7805676	7.44407	0.0454545		Chr6	8571518	8.17444	0.0808612		Chr7	7050169	6.72357	0.142857		Chr8	6836685	6.51997	0.136446		Chr9	3998099	3.81288	0.2		Chr10	3555225	3.39053	0.102987
Chr1	9417548	8.98127	0.165049		Chr2	8337166	7.95094	0.0685484		Chr3	8988669	8.57226	0.0570692		Chr4	3378997	3.22246	0.100457		Chr5	7810349	7.44853	0.1		Chr6	8571522	8.17444	0.0988754		Chr7	7062526	6.73535	0.166667		Chr8	6837021	6.52029	0.168597		Chr9	3998106	3.81289	0.195652		Chr10	3567509	3.40224	0.208571
Chr1	9417560	8.98129	0.160377		Chr2	8337167	7.95094	0.142857		Chr3	8988777	8.57237	0.0447154		Chr4	3379015	3.22248	0.0284749		Chr5	7810351	7.44853	0.125		Chr6	8597267	8.19899	0.181818		Chr7	7069036	6.74156	0.220149		Chr8	6837038	6.52031	0.0949949		Chr9	3998235	3.81301	0.0309066		Chr10	3577715	3.41197	0.0793103
Chr1	9417561	8.98129	0.161905		Chr2	8337172	7.95095	0.0916667		Chr3	9027308	8.60911	0.271186		Chr4	3379291	3.22274	0.111425		Chr5	7840879	7.47764	0.10637		Chr6	8609023	8.2102	0.17561		Chr7	7079080	6.75114	0.0154105		Chr8	6837148	6.52041	0.00173376		Chr9	3998715	3.81347	0.119048		Chr10	3577766	3.41202	0.137255
Chr1	9417584	8.98131	0.16		Chr2	8337339	7.95111	0.0939716		Chr3	9035778	8.61719	0.166667		Chr4	3379477	3.22292	0.0216404		Chr5	7840908	7.47767	0.0634822		Chr6	8613474	8.21445	0.127273		Chr7	7079098	6.75115	0.0362932		Chr8	6837212	6.52047	0.0198415		Chr9	4006850	3.82123	0.227273		Chr10	3580736	3.41486	0.0888889
Chr1	9417588	8.98131	0.16		Chr2	8337663	7.95142	0.086488		Chr3	9035781	8.61719	0.0882353		Chr4	3379531	3.22297	0.00593679		Chr5	7840914	7.47768	0.0773026		Chr6	8616286	8.21713	0.112395		Chr7	7084852	6.75664	0.211475		Chr8	6837218	6.52048	0.112147		Chr9	4017910	3.83178	0.108387		Chr10	3581278	3.41537	0.166667
Chr1	9417606	8.98133	0.15		Chr2	8337669	7.95142	0.0893999		Chr3	9046569	8.62748	0.139713		Chr4	3379720	3.22315	0.0223191		Chr5	7867950	7.50346	0.178451		Chr6	8616321	8.21716	0.00971408		Chr7	7085151	6.75693	0.124528		Chr8	6837800	6.52103	0.0715155		Chr9	4017929	3.8318	0.103903		Chr10	3592484	3.42606	0.387097
Chr1	9417607	8.98133	0.161616		Chr2	8338388	7.95211	0.0800265		Chr3	9057762	8.63815	0.0436205		Chr4	3379873	3.2233	0.0287954		Chr5	7868119	7.50362	0.179762		Chr6	8616322	8.21716	0.0685714		Chr7	7085874	6.75762	0.181818		Chr8	6838045	6.52127	0.0123367		Chr9	4017930	3.8318	0.103903		Chr10	3603732	3.43679	0.0181818
Chr1	9417625	8.98135	0.181818		Chr2	8339398	7.95307	0.1		Chr3	9057789	8.63818	0.0613095		Chr4	3379940	3.22336	0.0620723		Chr5	7868771	7.50424	0.0714286		Chr6	8616565	8.2174	0.06875		Chr7	7085910	6.75765	0.166667		Chr8	6838206	6.52142	0.0542857		Chr9	4017998	3.83186	0.0896806		Chr10	3603742	3.4368	0.0691076
Chr1	9417632	8.98135	0.175258		Chr2	8339410	7.95308	0.152899		Chr3	9057821	8.63821	0.102151		Chr4	3383528	3.22678	0.0990516		Chr5	7868922	7.50439	0.00648056		Chr6	8616580	8.21741	0.0494061		Chr7	7085927	6.75767	0.110256		Chr8	6838208	6.52142	0.0554147		Chr9	4018014	3.83188	0.0744402		Chr10	3604197	3.43723	0.135531
Chr1	9417646	8.98137	0.147368		Chr2	8339428	7.9531	0.154595		Chr3	9061085	8.64132	0.0357815		Chr4	3383612	3.22686	0.160714		Chr5	7876906	7.512	0.00196078		Chr6	8616634	8.21746	0.0373041		Chr7	7085941	6.75768	0.150376		Chr8	6838235	6.52145	0.0826877		Chr9	4037733	3.85068	0.172078		Chr10	3604218	3.43725	0.135531
Chr1	9417692	8.98141	0.185484		Chr2	8340152	7.95379	0.054238		Chr3	9061096	8.64133	0.122581		Chr4	3385257	3.22843	0.101515		Chr5	7876947	7.51204	0.0911458		Chr6	8617685	8.21846	0.034413		Chr7	7085964	6.7577	0.152174		Chr8	6838236	6.52145	0.132434		Chr9	4058549	3.87053	0.153191		Chr10	3606352	3.43929	0.192308
Chr1	9417701	8.98142	0.178202		Chr2	8348212	7.96148	0.145161		Chr3	9091305	8.67014	0.0251869		Chr4	3396941	3.23958	0.184783		Chr5	7877028	7.51212	0.200476		Chr6	8618465	8.21921	0.0494505		Chr7	7085993	6.75773	0.0980839		Chr8	6838258	6.52147	0.075592		Chr9	4060552	3.87244	0.3125		Chr10	3606353	3.43929	0.203297
Chr1	9417705	8.98142	0.173718		Chr2	8348254	7.96152	0.125022		Chr3	9091489	8.67032	0.0809345		Chr4	3396942	3.23958	0.166667		Chr5	7877060	7.51215	0.219108		Chr6	8618468	8.21921	0.050641		Chr7	7094281	6.76563	0.124095		Chr8	6838283	6.52149	0.135566		Chr9	4075626	3.88682	0.188679		Chr10	3607336	3.44022	0.00252632
Chr1	9417725	8.98144	0.212588		Chr2	8348314	7.96157	0.10226		Chr3	9091539	8.67037	0.0144928		Chr4	3405595	3.24783	0.104167		Chr5	7877195	7.51228	0.126543		Chr6	8620022	8.22069	0.0541667		Chr7	7139877	6.80912	0.107527		Chr8	6838766	6.52196	0.0440362		Chr9	4084539	3.89532	0.219562		Chr10	3610130	3.44289	0.075
Chr1	9417726	8.98144	0.223053		Chr2	8348325	7.96158	0.158572		Chr3	9091587	8.67041	0.0261194		Chr4	3407568	3.24971	0.126203		Chr5	7888171	7.52275	0.0772044		Chr6	8626825	8.22718	0.190476		Chr7	7140061	6.80929	0.0575		Chr8	6838774	6.52196	0.0977011		Chr9	4084548	3.89533	0.260417		Chr10	3611095	3.44381	0.0989011
Chr1	9417935	8.98164	0.15		Chr2	8354539	7.96751	0.184615		Chr3	9092369	8.67116	0.161538		Chr4	3407876	3.25	0.00293255		Chr5	7888295	7.52286	0.123227		Chr6	8637416	8.23728	0.23652		Chr7	7141101	6.81028	0.156178		Chr8	6839186	6.52236	0.21567		Chr9	4084630	3.89541	0.0653595		Chr10	3611303	3.44401	0.05
Chr1	9417953	8.98166	0.126693		Chr2	8354604	7.96757	0.0347518		Chr3	9092371	8.67116	0.162791		Chr4	3407887	3.25001	0.00625		Chr5	7888602	7.52316	0.131034		Chr6	8669296	8.26768	0.0714953		Chr7	7165015	6.83309	0.0572738		Chr8	6868692	6.5505	0.0166667		Chr9	4084689	3.89546	0.065942		Chr10	3629413	3.46128	0.160494
Chr1	9430955	8.99406	0.136364		Chr2	8359345	7.97209	0.136364		Chr3	9092374	8.67116	0.153846		Chr4	3407896	3.25002	0		Chr5	7888686	7.52324	0.105204		Chr6	8673939	8.27211	0.0389374		Chr7	7165639	6.83369	0.0267974		Chr8	6883557	6.56467	0.0612075		Chr9	4094194	3.90453	0.150456		Chr10	3629477	3.46134	0.0882353
Chr1	9448669	9.01095	0.104167		Chr2	8375322	7.98733	0.150685		Chr3	9092376	8.67117	0.159091		Chr4	3408120	3.25024	0.0372807		Chr5	7888692	7.52324	0.0933099		Chr6	8673944	8.27212	0.0525966		Chr7	7176166	6.84373	0.46875		Chr8	6883616	6.56473	0.0224017		Chr9	4121657	3.93072	0.37931		Chr10	3629489	3.46135	0.121569
Chr1	9451745	9.01389	0.128205		Chr2	8376499	7.98845	0.136364		Chr3	9092377	8.67117	0.160305		Chr4	3427231	3.26846	0.425197		Chr5	7888693	7.52324	0.142606		Chr6	8673980	8.27215	0.0174242		Chr7	7176168	6.84373	0.46875		Chr8	6883651	6.56476	0.0162461		Chr9	4125829	3.9347	0.0779327		Chr10	3629490	3.46135	0.119094
Chr1	9451889	9.01402	0.0363636		Chr2	8376523	7.98847	0.176861		Chr3	9108456	8.6865	0.0445293		Chr4	3435490	3.27634	0.196268		Chr5	7888754	7.5233	0.104522		Chr6	8673990	8.27216	0.0162791		Chr7	7182490	6.84976	0.112368		Chr8	6883711	6.56482	0.0358068		Chr9	4125851	3.93472	0.021329		Chr10	3629495	3.46136	0.104762
Chr1	9459324	9.02111	0.212766		Chr2	8376546	7.9885	0.235714		Chr3	9108484	8.68653	0.0737179		Chr4	3440625	3.28124	0.213943		Chr5	7891985	7.52638	0.0837321		Chr6	8674003	8.27217	0.00261538		Chr7	7182589	6.84985	0.156522		Chr8	6883712	6.56482	0.037276		Chr9	4125870	3.93474	0.0169082		Chr10	3629536	3.4614	0.150045
Chr1	9459532	9.02131	0.122931		Chr2	8444768	8.05356	0.02		Chr3	9108558	8.6866	0.00137741		Chr4	3440627	3.28124	0.225043		Chr5	7892631	7.527	0.057971		Chr6	8676497	8.27455	0.0366838		Chr7	7182608	6.84987	0.204348		Chr8	6883726	6.56483	0.147523		Chr9	4125876	3.93474	0.00400534		Chr10	3667215	3.49733	0.148936
Chr1	9474602	9.03568	0.0425455		Chr2	8481545	8.08863	0.0808081		Chr3	9108759	8.68679	0.0814815		Chr4	3441239	3.28182	0.0375661		Chr5	7892637	7.52701	0.0757576		Chr6	8676503	8.27456	0.0871921		Chr7	7182614	6.84987	0.229885		Chr8	6883752	6.56486	0.131233		Chr9	4128362	3.93711	0.00582751		Chr10	3692492	3.52143	0.079023
Chr1	9497509	9.05753	0.140854		Chr2	8484143	8.09111	0.151493		Chr3	9108879	8.6869	0.137778		Chr4	3441324	3.2819	0.147834		Chr5	7892982	7.52733	0.0972222		Chr6	8686530	8.28412	0.136389		Chr7	7193220	6.85999	0.115385		Chr8	6883753	6.56486	0.100809		Chr9	4129923	3.9386	0.231435		Chr10	3696574	3.52533	0.214815
Chr1	9508909	9.0684	0.2		Chr2	8486922	8.09376	0.0823529		Chr3	9115230	8.69296	0.0596591		Chr4	3441328	3.28191	0.146125		Chr5	7895688	7.52991	0.191919		Chr6	8688574	8.28607	0.213007		Chr7	7193221	6.85999	0.12381		Chr8	6883755	6.56486	0.118132		Chr9	4129947	3.93862	0.0789474		Chr10	3696923	3.52566	0.101045
Chr1	9548588	9.10624	0.0410831		Chr2	8486957	8.09379	0.122211		Chr3	9118822	8.69639	0.12381		Chr4	3441341	3.28192	0.144444		Chr5	7900099	7.53412	0.12069		Chr6	8688578	8.28607	0.0773759		Chr7	7193298	6.86006	0.0953125		Chr8	6883779	6.56488	0.0390277		Chr9	4130002	3.93868	0.166801		Chr10	3698489	3.52715	0.19951
Chr1	9555765	9.11309	0.000992063		Chr2	8506295	8.11224	0.039019		Chr3	9123595	8.70094	0.117062		Chr4	3441344	3.28192	0.150052		Chr5	7903321	7.53719	0.0943548		Chr6	8688581	8.28608	0.209435		Chr7	7204278	6.87053	0.147368		Chr8	6883987	6.56508	0.085034		Chr9	4130658	3.9393	0.131868		Chr10	3701540	3.53006	0.121569
Chr1	9555772	9.11309	0.00720721		Chr2	8515240	8.12077	0.392473		Chr3	9123808	8.70114	0.0850909		Chr4	3441388	3.28196	0.17086		Chr5	7903548	7.53741	0.114765		Chr6	8688648	8.28614	0.103959		Chr7	7204291	6.87055	0.123077		Chr8	6884000	6.56509	0.0756627		Chr9	4130661	3.93931	0.05		Chr10	3705456	3.5338	0.141026
Chr1	9568550	9.12528	0.169772		Chr2	8515309	8.12083	0.14386		Chr3	9124058	8.70138	0.170114		Chr4	3452834	3.29288	0.375		Chr5	7917839	7.55104	0.101981		Chr6	8693041	8.29033	0.106383		Chr7	7206469	6.87262	0.137255		Chr8	6884150	6.56524	0.102703		Chr9	4130668	3.93931	0.0384615		Chr10	3706673	3.53496	0.0740265
Chr1	9573937	9.13042	0.488889		Chr2	8545993	8.15009	0.00799029		Chr3	9124272	8.70158	0.166398		Chr4	3452840	3.29288	0.375		Chr5	7919728	7.55284	0.280405		Chr6	8713877	8.3102	0.146575		Chr7	7206470	6.87263	0.0980392		Chr8	6884170	6.56526	0.185764		Chr9	4130702	3.93934	0.0526316		Chr10	3706718	3.535	0.124962
Chr1	9582254	9.13835	0.00888889		Chr2	8546002	8.1501	0.00928274		Chr3	9145921	8.72223	0.0646788		Chr4	3458492	3.29827	0.0771757		Chr5	7921543	7.55457	0.102727		Chr6	8714028	8.31034	0.212963		Chr7	7224243	6.88958	0.171875		Chr8	6884181	6.56527	0.176205		Chr9	4130705	3.93935	0.0412529		Chr10	3706728	3.53501	0.148523
Chr1	9585971	9.14189	0.31694		Chr2	8546055	8.15015	0.109529		Chr3	9146004	8.72231	0.0669856		Chr4	3458533	3.29831	0.0452991		Chr5	7933968	7.56642	0.132799		Chr6	8723471	8.31935	0.0856736		Chr7	7232302	6.89726	0.114286		Chr8	6884189	6.56527	0.223529		Chr9	4130932	3.93956	0.0381356		Chr10	3706746	3.53503	0.171951
Chr1	9590692	9.1464	0.244156		Chr2	8550307	8.15421	0.103535		Chr3	9146073	8.72237	0.0629969		Chr4	3460162	3.29987	0.0961538		Chr5	7950112	7.58182	0.0678295		Chr6	8749157	8.34385	0.180882		Chr7	7241615	6.90614	0.155556		Chr8	6884271	6.56535	0.0666667		Chr9	4131450	3.94006	0.0363354		Chr10	3706752	3.53503	0.161364
Chr1	9594170	9.14971	0.303571		Chr2	8550333	8.15423	0.124044		Chr3	9146077	8.72238	0.0346908		Chr4	3460534	3.30022	0.0882883		Chr5	8037819	7.66546	0.106383		Chr6	8749321	8.344	0.21913		Chr7	7241616	6.90614	0.155556		Chr8	6884760	6.56582	0.182859		Chr9	4132370	3.94094	0.116816		Chr10	3706791	3.53507	0.223504
Chr1	9594188	9.14973	0.210227		Chr2	8550962	8.15483	0.114407		Chr3	9146078	8.72238	0.0491006		Chr4	3480801	3.31955	0.0626935		Chr5	8045638	7.67292	0.177586		Chr6	8750475	8.3451	0.162162		Chr7	7241617	6.90614	0.155556		Chr8	6885445	6.56647	0.0141026		Chr9	4133585	3.94209	0.115815		Chr10	3706794	3.53507	0.261686
Chr1	9594292	9.14983	0.0785824		Chr2	8550975	8.15485	0.0994152		Chr3	9146571	8.72285	0.169192		Chr4	3483856	3.32246	0.0712251		Chr5	8045645	7.67292	0.152381		Chr6	8750547	8.34517	0.0965714		Chr7	7260272	6.92393	0.239394		Chr8	6885944	6.56695	0.0203109		Chr9	4134505	3.94297	0.0553169		Chr10	3706927	3.5352	0.0466146
Chr1	9600755	9.15599	0.0844305		Chr2	8550997	8.15487	0.136646		Chr3	9146613	8.72289	0.104167		Chr4	3483938	3.32254	0.00505051		Chr5	8053157	7.68009	0.0913409		Chr6	8750567	8.34519	0.149351		Chr7	7263687	6.92719	0.315444		Chr8	6885983	6.56699	0.100606		Chr9	4149216	3.957	0.343434		Chr10	3706953	3.53523	0.0595472
Chr1	9600993	9.15622	0.0773182		Chr2	8551142	8.155	0.259259		Chr3	9147905	8.72412	0.215686		Chr4	3530314	3.36677	0.184211		Chr5	8095370	7.72035	0.0572391		Chr6	8750592	8.34521	0.0971264		Chr7	7263688	6.92719	0.368474		Chr8	6886092	6.56709	0.119365		Chr9	4149222	3.95701	0.405556		Chr10	3706954	3.53523	0.182412
Chr1	9607257	9.16219	0.421687		Chr2	8551165	8.15503	0.156994		Chr3	9148053	8.72426	0.0955683		Chr4	3530367	3.36682	0.190171		Chr5	8095371	7.72035	0.046851		Chr6	8750621	8.34524	0.157025		Chr7	7310716	6.97204	0.183333		Chr8	6886102	6.5671	0.13555		Chr9	4174314	3.98094	0.180481		Chr10	3706956	3.53523	0.236474
Chr1	9636592	9.19017	0.121622		Chr2	8551188	8.15505	0.14023		Chr3	9148080	8.72429	0.213357		Chr4	3530385	3.36684	0.194805		Chr5	8106109	7.73059	0.166667		Chr6	8750656	8.34528	0.139535		Chr7	7310719	6.97204	0.152542		Chr8	6889156	6.57001	0.210679		Chr9	4181850	3.98812	0.168487		Chr10	3706966	3.53524	0.0545866
Chr1	9636594	9.19017	0.135135		Chr2	8589646	8.19172	0.198427		Chr3	9209612	8.78297	0.295798		Chr4	3530445	3.36689	0.133929		Chr5	8110737	7.735	0.0500463		Chr6	8765960	8.35987	0.114035		Chr7	7317108	6.97814	0.133333		Chr8	6894820	6.57541	0.10452		Chr9	4182697	3.98893	0.20381		Chr10	3706975	3.53525	0.0526031
Chr1	9638886	9.19236	0.0873016		Chr2	8598267	8.19995	0.0967742		Chr3	9209613	8.78297	0.304577		Chr4	3548606	3.38421	0.0530951		Chr5	8111377	7.73561	0.207447		Chr6	8768359	8.36216	0.0536752		Chr7	7323551	6.98428	0.0513196		Chr8	6894821	6.57541	0.10452		Chr9	4183459	3.98966	0.107143		Chr10	3707041	3.53531	0.152244
Chr1	9653135	9.20595	0.0329004		Chr2	8598269	8.19995	0.137097		Chr3	9209786	8.78314	0.13834		Chr4	3548654	3.38426	0.0641504		Chr5	8111515	7.73574	0.00540906		Chr6	8779260	8.37255	0.206751		Chr7	7325460	6.9861	0.0892857		Chr8	6900099	6.58045	0.0214286		Chr9	4183497	3.98969	0.0831325		Chr10	3707042	3.53531	0.151815
Chr1	9674877	9.22668	0.0869565		Chr2	8598309	8.19999	0.160899		Chr3	9209907	8.78325	0.11828		Chr4	3548677	3.38428	0.0635611		Chr5	8114602	7.73869	0.0896739		Chr6	8779271	8.37257	0.213405		Chr7	7335923	6.99608	0.0962121		Chr8	6902326	6.58257	0.119853		Chr9	4183707	3.98989	0.278491		Chr10	3707187	3.53545	0.107313
Chr1	9702435	9.25296	0.133333		Chr2	8598316	8.19999	0.12409		Chr3	9209922	8.78327	0.150538		Chr4	3567421	3.40216	0.158305		Chr5	8114635	7.73872	0.124887		Chr6	8779574	8.37285	0.203507		Chr7	7335933	6.99609	0.0917252		Chr8	6902354	6.5826	0.00485673		Chr9	4183708	3.98989	0.275748		Chr10	3707189	3.53545	0.1125
Chr1	9702437	9.25296	0.118644		Chr2	8598334	8.20001	0.15678		Chr3	9209925	8.78327	0.148936		Chr4	3582893	3.41691	0.288889		Chr5	8115960	7.73998	0.108844		Chr6	8779585	8.37286	0.206522		Chr7	7335987	6.99614	0.153103		Chr8	6902619	6.58285	0.0353318		Chr9	4183709	3.9899	0.251938		Chr10	3715905	3.54376	0.104839
Chr1	9735275	9.28428	0.110169		Chr2	8602938	8.2044	0.144578		Chr3	9209929	8.78327	0.14433		Chr4	3640761	3.4721	0.266667		Chr5	8117066	7.74104	0.108527		Chr6	8779656	8.37293	0.151464		Chr7	7336008	6.99616	0.0983333		Chr8	6902804	6.58303	0.0572924		Chr9	4198994	4.00447	0.144578		Chr10	3741839	3.5685	0.104938
Chr1	9746622	9.2951	0.13834		Chr2	8605017	8.20638	0.142712		Chr3	9209952	8.78329	0.173077		Chr4	3641540	3.47284	0.175439		Chr5	8117068	7.74104	0.106061		Chr6	8780368	8.37361	0.176991		Chr7	7336019	6.99617	0.133493		Chr8	6904680	6.58482	0.0355366		Chr9	4205257	4.01045	0.116667		Chr10	3741897	3.56855	0.131369
Chr1	9747778	9.29621	0.108696		Chr2	8607841	8.20908	0.0891813		Chr3	9215916	8.78898	0.0925926		Chr4	3648563	3.47954	0.107143		Chr5	8117069	7.74104	0.106061		Chr6	8789522	8.38234	0.169811		Chr7	7336025	6.99618	0.102919		Chr8	6908816	6.58876	0.0792079		Chr9	4231808	4.03577	0.0696594		Chr10	3741937	3.56859	0.126923
Chr1	9750480	9.29878	0.122449		Chr2	8610879	8.21197	0.156015		Chr3	9226068	8.79866	0.0927835		Chr4	3678739	3.50832	0.333333		Chr5	8127017	7.75053	0.242912		Chr6	8846864	8.43703	0.1		Chr7	7357870	7.01701	0.151515		Chr8	6918740	6.59822	0.182421		Chr9	4236452	4.0402	0.230769		Chr10	3742161	3.5688	0.122807
Chr1	9770741	9.3181	0.151613		Chr2	8625474	8.22589	0.289855		Chr3	9259259	8.83032	0.0344262		Chr4	3712835	3.54084	0.0920502		Chr5	8127057	7.75057	0.271429		Chr6	8855905	8.44565	0.178363		Chr7	7357928	7.01707	0.0177836		Chr8	6918742	6.59823	0.230026		Chr9	4245671	4.04899	0.161111		Chr10	3742180	3.56882	0.126126
Chr1	9817116	9.36233	0.124031		Chr2	8625747	8.22615	0.15255		Chr3	9259287	8.83034	0.062212		Chr4	3712862	3.54086	0.00241702		Chr5	8130851	7.75418	0.125874		Chr6	8857143	8.44683	0.0486376		Chr7	7357942	7.01708	0.0649425		Chr8	6919419	6.59887	0.253968		Chr9	4245696	4.04901	0.154762		Chr10	3742189	3.56883	0.132743
Chr1	9827196	9.37194	0.00252667		Chr2	8626071	8.22646	0.00265957		Chr3	9259308	8.83036	0.0634921		Chr4	3712948	3.54094	0.12931		Chr5	8132214	7.75548	0.0635372		Chr6	8857392	8.44707	0.0631313		Chr7	7357954	7.01709	0.047065		Chr8	6919835	6.59927	0.0952381		Chr9	4246600	4.04987	0.158537		Chr10	3746751	3.57318	0.352647
Chr1	9828486	9.37317	0.10043		Chr2	8626242	8.22663	0.104481		Chr3	9264036	8.83487	0.0632762		Chr4	3713229	3.54121	0.128478		Chr5	8132574	7.75583	0.216216		Chr6	8857433	8.44711	0.030491		Chr7	7357982	7.01712	0.0403034		Chr8	6921741	6.60109	0.320381		Chr9	4249356	4.0525	0.355401		Chr10	3750691	3.57694	0.168421
Chr1	9828581	9.37327	0.0713058		Chr2	8626497	8.22687	0.0386473		Chr3	9264384	8.83521	0.0640745		Chr4	3713281	3.54126	0.0374797		Chr5	8132588	7.75584	0.173077		Chr6	8858170	8.44781	0.180328		Chr7	7357999	7.01713	0.0542453		Chr8	6921747	6.60109	0.128		Chr9	4260146	4.06279	0.116667		Chr10	3751445	3.57766	0.09839
Chr1	9828840	9.37351	0.0510486		Chr2	8626503	8.22687	0.113228		Chr3	9264419	8.83524	0.0713489		Chr4	3713304	3.54128	0.151836		Chr5	8132679	7.75593	0.137504		Chr6	8858182	8.44782	0.246154		Chr7	7358043	7.01718	0.0819985		Chr8	6921765	6.60111	0.327586		Chr9	4268009	4.07029	0.107692		Chr10	3753402	3.57952	0.0138607
Chr1	9828981	9.37365	0.0475352		Chr2	8626517	8.22689	0.0971162		Chr3	9264431	8.83525	0.0793651		Chr4	3713364	3.54134	0.075545		Chr5	8132719	7.75597	0.111529		Chr6	8858198	8.44784	0.188406		Chr7	7358342	7.01746	0.12466		Chr8	6921818	6.60116	0.205128		Chr9	4293621	4.09472	0.184939		Chr10	3755836	3.58184	0.15812
Chr1	9836306	9.38063	0.181818		Chr2	8626524	8.22689	0.100794		Chr3	9264434	8.83525	0.0823681		Chr4	3713401	3.54138	0.0791139		Chr5	8132734	7.75598	0.272405		Chr6	8858205	8.44784	0.241935		Chr7	7395092	7.05251	0.196721		Chr8	6922046	6.60138	0.0916335		Chr9	4293842	4.09493	0.0288763		Chr10	3779970	3.60486	0.125
Chr1	9841050	9.38516	0.0770177		Chr2	8638940	8.23874	0.0801619		Chr3	9280810	8.85087	0.0460614		Chr4	3713461	3.54143	0.121053		Chr5	8133006	7.75624	0.133104		Chr6	8858206	8.44784	0.208955		Chr7	7414203	7.07073	0.434783		Chr8	6922059	6.60139	0.0613966		Chr9	4293883	4.09497	0.10453		Chr10	3783235	3.60797	0.23913
Chr1	9843988	9.38796	0.190476		Chr2	8641806	8.24147	0.188272		Chr3	9281028	8.85108	0.106383		Chr4	3713797	3.54175	0.140351		Chr5	8133025	7.75626	0.198142		Chr6	8858207	8.44784	0.215174		Chr7	7439034	7.09442	0.144501		Chr8	6922239	6.60156	0.129132		Chr9	4293910	4.09499	0.183824		Chr10	3785823	3.61044	0.102273
Chr1	9843994	9.38796	0.188601		Chr2	8646904	8.24633	0.0554765		Chr3	9284586	8.85447	0.139535		Chr4	3735529	3.56248	0.0504661		Chr5	8133026	7.75626	0.194041		Chr6	8858209	8.44785	0.170398		Chr7	7442242	7.09748	0.133628		Chr8	6923007	6.60229	0.0950413		Chr9	4293931	4.09501	0.052697		Chr10	3793045	3.61733	0.113162
Chr1	9844165	9.38813	0.100476		Chr2	8647821	8.2472	0.118325		Chr3	9284587	8.85447	0.139535		Chr4	3735872	3.56281	0.111111		Chr5	8145434	7.76809	0.063922		Chr6	8858213	8.44785	0.181818		Chr7	7443654	7.09882	0.0659085		Chr8	6923577	6.60284	0.059252		Chr9	4293942	4.09502	0.138288		Chr10	3808453	3.63202	0.0549451
Chr1	9844188	9.38815	0.126432		Chr2	8651803	8.251	0.15873		Chr3	9288499	8.8582	0.113636		Chr4	3742727	3.56934	0.0251572		Chr5	8157395	7.7795	0.0169697		Chr6	8858227	8.44786	0.214035		Chr7	7444293	7.09943	0.0934103		Chr8	6924348	6.60357	0.064		Chr9	4294258	4.09532	0.0339869		Chr10	3815268	3.63852	0.1625
Chr1	9853639	9.39716	0.0973529		Chr2	8678779	8.27673	0.357143		Chr3	9299956	8.86913	0.164835		Chr4	3825312	3.6481	0.102774		Chr5	8157902	7.77998	0.134357		Chr6	8858402	8.44803	0.0751825		Chr7	7444368	7.0995	0.087963		Chr8	6924498	6.60372	0.0393782		Chr9	4294532	4.09558	0.103978		Chr10	3815269	3.63852	0.223684
Chr1	9861563	9.40472	0.0982143		Chr2	8684326	8.28202	0.0920398		Chr3	9327526	8.89542	0.139713		Chr4	3825322	3.64811	0.0923318		Chr5	8157954	7.78003	0.178507		Chr6	8859179	8.44877	0.0890203		Chr7	7450117	7.10499	0.296296		Chr8	6924501	6.60372	0.0263092		Chr9	4294662	4.09571	0.178844		Chr10	3865692	3.68661	0.0569575
Chr1	9923612	9.46389	0.0488038		Chr2	8684348	8.28204	0.0875362		Chr3	9355091	8.92171	0.333333		Chr4	3825403	3.64819	0.098254		Chr5	8158049	7.78012	0.0761905		Chr6	8867343	8.45656	0.4		Chr7	7450118	7.10499	0.314286		Chr8	6924711	6.60392	0.0145724		Chr9	4294671	4.09572	0.292538		Chr10	3875860	3.69631	0.0653199
Chr1	9926861	9.46699	0.20324		Chr2	8688933	8.28641	0.00581395		Chr3	9360201	8.92658	0.145161		Chr4	3825411	3.6482	0.155775		Chr5	8173169	7.79454	0.294192		Chr6	8893476	8.48148	0.0923521		Chr7	7458408	7.11289	0.0950954		Chr8	6924731	6.60394	0.00517799		Chr9	4294678	4.09572	0.265537		Chr10	3875875	3.69632	0.0889541
Chr1	9926865	9.467	0.206506		Chr2	8689587	8.28704	0.1		Chr3	9405466	8.96975	0.14		Chr4	3830921	3.65345	0.0722222		Chr5	8179306	7.80039	0.109589		Chr6	8926567	8.51304	0.150769		Chr7	7458540	7.11302	0.219512		Chr8	6925440	6.60461	0.0401023		Chr9	4294688	4.09573	0.330629		Chr10	3875889	3.69634	0.0775172
Chr1	9926875	9.46701	0.210526		Chr2	8689602	8.28705	0.116279		Chr3	9419611	8.98324	0.375		Chr4	3830957	3.65349	0.228571		Chr5	8188344	7.80901	0.36		Chr6	8977652	8.56176	0.119048		Chr7	7464448	7.11865	0.0384615		Chr8	6925460	6.60463	0.0319376		Chr9	4297666	4.09857	0.164304		Chr10	3875890	3.69634	0.0793384
Chr1	9926881	9.46701	0.225694		Chr2	8689613	8.28706	0.101587		Chr3	9419612	8.98324	0.333333		Chr4	3833109	3.65554	0.186441		Chr5	8188345	7.80901	0.36		Chr6	8987710	8.57135	0.125		Chr7	7467187	7.12126	0.0555556		Chr8	6925522	6.60469	0.0128502		Chr9	4323284	4.123	0.116959		Chr10	3875919	3.69636	0.242991
Chr1	9926883	9.46701	0.236111		Chr2	8689619	8.28707	0.0957419		Chr3	9419615	8.98324	0.230769		Chr4	3833155	3.65558	0.222222		Chr5	8193349	7.81379	0.199673		Chr6	8987729	8.57137	0.2		Chr7	7467949	7.12199	0.152542		Chr8	6928565	6.60759	0.16		Chr9	4333763	4.133	0.0489418		Chr10	3875929	3.69637	0.254717
Chr1	9926895	9.46702	0.224323		Chr2	8689625	8.28707	0.0945495		Chr3	9466484	9.02794	0.129245		Chr4	3846686	3.66849	0.119703		Chr5	8204486	7.82441	0.0509804		Chr6	8989657	8.5732	0.159091		Chr7	7468266	7.12229	0.0702247		Chr8	6928570	6.6076	0.169014		Chr9	4334022	4.13325	0.198473		Chr10	3883805	3.70389	0.104839
Chr1	9926900	9.46703	0.214138		Chr2	8689630	8.28708	0.0912698		Chr3	9466501	9.02796	0.0939511		Chr4	3853688	3.67516	0.163753		Chr5	8204511	7.82443	0.0661157		Chr6	8989659	8.57321	0.159091		Chr7	7468594	7.12261	0.204037		Chr8	6928757	6.60778	0.102701		Chr9	4336043	4.13517	0.0968254		Chr10	3892176	3.71187	0.243012
Chr1	9926901	9.46703	0.214614		Chr2	8689631	8.28708	0.0922857		Chr3	9469145	9.03048	0.137255		Chr4	3856502	3.67785	0.0727273		Chr5	8204578	7.8245	0.0275862		Chr6	8991397	8.57486	0.272727		Chr7	7468618	7.12263	0.158576		Chr8	6928760	6.60778	0.100675		Chr9	4336527	4.13563	0.0748062		Chr10	3892190	3.71188	0.21561
Chr1	9928601	9.46865	0.186508		Chr2	8689634	8.28708	0.0933214		Chr3	9501788	9.06161	0.00262927		Chr4	3856688	3.67802	0.0788177		Chr5	8204593	7.82451	0.0219713		Chr6	8991398	8.57487	0.272727		Chr7	7473192	7.12699	0.291667		Chr8	6932226	6.61109	0.00770705		Chr9	4336830	4.13592	0.175316		Chr10	3892195	3.71189	0.21748
Chr1	9950995	9.49001	0.145249		Chr2	8689639	8.28709	0.121073		Chr3	9501809	9.06163	0.0140977		Chr4	3859210	3.68043	0.0297485		Chr5	8204663	7.82458	0.00361664		Chr6	8991399	8.57487	0.3		Chr7	7473534	7.12732	0.247835		Chr8	6932350	6.6112	0.0654996		Chr9	4336846	4.13594	0.129735		Chr10	3892204	3.71189	0.213251
Chr1	9950996	9.49001	0.168498		Chr2	8689644	8.28709	0.139434		Chr3	9501860	9.06168	0.101314		Chr4	3859239	3.68046	0.0508085		Chr5	8205345	7.82523	0.13917		Chr6	9007442	8.59017	0.0805401		Chr7	7473538	7.12732	0.242823		Chr8	6932632	6.61147	0.0857525		Chr9	4336864	4.13596	0.200119		Chr10	3905558	3.72463	0.085034
Chr1	9960026	9.49862	0.0953177		Chr2	8689650	8.2871	0.136876		Chr3	9532890	9.09127	0.107143		Chr4	3859354	3.68057	0.0308166		Chr5	8205373	7.82525	0.0923288		Chr6	9007634	8.59035	0.077381		Chr7	7473579	7.12736	0.151584		Chr8	6932685	6.61152	0.0576461		Chr9	4336878	4.13597	0.202258		Chr10	3913239	3.73196	0.0387597
Chr1	9960034	9.49863	0.094717		Chr2	8689659	8.2871	0.135452		Chr3	9532928	9.09131	0.11262		Chr4	3859356	3.68057	0.0256131		Chr5	8207475	7.82726	0.00855263		Chr6	9007668	8.59038	0.098089		Chr7	7473802	7.12757	0.142164		Chr8	6934141	6.61291	0.431169		Chr9	4336880	4.13597	0.192257		Chr10	3925263	3.74342	0.0435767
Chr1	9960046	9.49864	0.103035		Chr2	8689672	8.28712	0.151644		Chr3	9543035	9.10095	0.0960282		Chr4	3860599	3.68175	0.111789		Chr5	8208270	7.82802	0.02305		Chr6	9007902	8.5906	0.102564		Chr7	7473819	7.12759	0.190576		Chr8	6934281	6.61305	0.150877		Chr9	4337375	4.13644	0.0885445		Chr10	3926003	3.74413	0.200569
Chr1	9968883	9.50707	0.128205		Chr2	8689674	8.28712	0.147578		Chr3	9566455	9.12328	0.0830721		Chr4	3863100	3.68414	0.183884		Chr5	8208273	7.82802	0.004329		Chr6	9023064	8.60506	0.0641026		Chr7	7478632	7.13218	0.142857		Chr8	6934339	6.6131	0.0148325		Chr9	4337379	4.13645	0.0897436		Chr10	3926045	3.74417	0.00664251
Chr1	9988860	9.52612	0.116667		Chr2	8689764	8.2872	0.171053		Chr3	9566461	9.12329	0.109668		Chr4	3867585	3.68842	0.0461746		Chr5	8208275	7.82802	0.0227273		Chr6	9023070	8.60507	0.0723684		Chr7	7491137	7.1441	0.185654		Chr8	6934462	6.61322	0.0126227		Chr9	4358850	4.15692	0.144408		Chr10	3926048	3.74417	0.0255157
Chr1	9990368	9.52756	0.0159222		Chr2	8693122	8.29041	0.112734		Chr3	9568059	9.12481	0.0677083		Chr4	3867594	3.68843	0.0876254		Chr5	8208276	7.82802	0.0262626		Chr6	9023158	8.60515	0.0818182		Chr7	7491205	7.14417	0.188312		Chr8	6934560	6.61331	0.287234		Chr9	4358860	4.15693	0.147696		Chr10	3926055	3.74418	0.0239464
Chr1	9990492	9.52768	0.00182648		Chr2	8704431	8.30119	0.207843		Chr3	9623649	9.17783	0.121495		Chr4	3868956	3.68972	0.0189655		Chr5	8208281	7.82803	0.0544306		Chr6	9025121	8.60703	0.116541		Chr7	7495278	7.14805	0.141212		Chr8	6934570	6.61332	0.164706		Chr9	4360886	4.15886	0.320833		Chr10	3927149	3.74522	0.0290179
Chr1	9990924	9.52809	0.15082		Chr2	8704454	8.30121	0.261364		Chr3	9623682	9.17786	0.0982143		Chr4	3870207	3.69092	0.136272		Chr5	8208290	7.82804	0.0452991		Chr6	9025125	8.60703	0.0915751		Chr7	7496797	7.1495	0.0467033		Chr8	6937147	6.61578	0.0643564		Chr9	4362889	4.16078	0.245946		Chr10	3941460	3.75887	0.101212
Chr1	9997496	9.53436	0.270833		Chr2	8704464	8.30122	0.274725		Chr3	9623696	9.17787	0.0740741		Chr4	3870231	3.69094	0.14649		Chr5	8208314	7.82806	0.0421662		Chr6	9027280	8.60909	0.0464535		Chr7	7497422	7.1501	0.159521		Chr8	6937183	6.61581	0.0249663		Chr9	4393833	4.19029	0.13		Chr10	3944727	3.76198	0.09
Chr1	9997512	9.53437	0.180556		Chr2	8704993	8.30173	0.13447		Chr3	9628349	9.18231	0.00766284		Chr4	3880400	3.70064	0.310403		Chr5	8208496	7.82823	0.112338		Chr6	9031431	8.61304	0.0495283		Chr7	7497427	7.1501	0.103825		Chr8	6937265	6.61589	0.0247344		Chr9	4410731	4.2064	0.175258		Chr10	3949067	3.76612	0.215686
Chr1	10000341	9.53707	0.0986051		Chr2	8705027	8.30176	0.0677019		Chr3	9660625	9.21309	0.333333		Chr4	3884268	3.70433	0.115942		Chr5	8208545	7.82828	0.107417		Chr6	9096309	8.67492	0.123457		Chr7	7506896	7.15913	0.106713		Chr8	6937516	6.61613	0.061162		Chr9	4411859	4.20748	0.166667		Chr10	3965979	3.78225	0.0686344
Chr1	10035037	9.57016	0.00815887		Chr2	8705029	8.30176	0.0714286		Chr3	9660630	9.21309	0.285714		Chr4	3891330	3.71106	0.055814		Chr5	8208722	7.82845	0.092483		Chr6	9191803	8.76599	0.333333		Chr7	7506909	7.15915	0.201299		Chr8	6937537	6.61615	0.0290411		Chr9	4411863	4.20748	0.168224		Chr10	3974221	3.79011	0.0771536
Chr1	10044995	9.57965	0.0848485		Chr2	8732197	8.32767	0.380952		Chr3	9671702	9.22365	0.234043		Chr4	3891942	3.71165	0.0925466		Chr5	8208735	7.82846	0.0738452		Chr6	9191813	8.766	0.333333		Chr7	7506932	7.15917	0.19376		Chr8	6937705	6.61631	0.0707189		Chr9	4412320	4.20792	0.116995		Chr10	3974680	3.79055	0.0987654
Chr1	10058507	9.59254	0.109375		Chr2	8733509	8.32892	0.0833333		Chr3	9672013	9.22395	0.232639		Chr4	3891961	3.71166	0.0911765		Chr5	8208771	7.82849	0.0188235		Chr6	9191816	8.766	0.25		Chr7	7510540	7.16261	0.0842491		Chr8	6937811	6.61641	0.048213		Chr9	4412399	4.20799	0.180451		Chr10	3982442	3.79795	0.222222
Chr1	10065301	9.59902	0.425926		Chr2	8748283	8.34301	0.146359		Chr3	9685476	9.23679	0.0911111		Chr4	3891982	3.71168	0.122372		Chr5	8208943	7.82866	0.0590005		Chr6	9191883	8.76606	0.25		Chr7	7510549	7.16262	0.121311		Chr8	6937826	6.61643	0.0427195		Chr9	4412608	4.20819	0.0407915		Chr10	3991608	3.80669	0.04694
Chr1	10076042	9.60926	0.116279		Chr2	8774496	8.36801	0.121951		Chr3	9685477	9.23679	0.118421		Chr4	3893733	3.71335	0.063325		Chr5	8210380	7.83003	0.123867		Chr6	9191889	8.76607	0.25		Chr7	7513828	7.16574	0.0792683		Chr8	6937884	6.61648	0.0143185		Chr9	4414009	4.20953	0.151099		Chr10	3992573	3.80761	0.111741
Chr1	10078426	9.61154	0.120482		Chr2	8800833	8.39313	0.15625		Chr3	9742123	9.29081	0.153846		Chr4	3894241	3.71384	0.193027		Chr5	8213894	7.83338	0.173913		Chr6	9211004	8.7843	0.283333		Chr7	7515481	7.16732	0.0805861		Chr8	6937895	6.61649	0.0505102		Chr9	4419216	4.21449	0.102564		Chr10	4009517	3.82377	0.136364
Chr1	10087219	9.61992	0.27619		Chr2	8802350	8.39458	0.116505		Chr3	9742140	9.29083	0.152542		Chr4	3894243	3.71384	0.108209		Chr5	8213896	7.83338	0.191489		Chr6	9290245	8.85987	0.128571		Chr7	7515500	7.16734	0.122368		Chr8	6937957	6.61655	0.075		Chr9	4432978	4.22762	0.141176		Chr10	4009518	3.82377	0.0989011
Chr1	10087414	9.62011	0.149621		Chr2	8802353	8.39458	0.0588235		Chr3	9759824	9.30769	0.0924974		Chr4	3896445	3.71594	0.152778		Chr5	8214003	7.83348	0.247917		Chr6	9290248	8.85987	0.127536		Chr7	7515502	7.16734	0.127966		Chr8	6937966	6.61656	0.0626635		Chr9	4453739	4.24742	0.0768072		Chr10	4016787	3.83071	0.285714
Chr1	10087415	9.62011	0.149621		Chr2	8822070	8.41338	0.137255		Chr3	9775291	9.32244	0.0590994		Chr4	3896505	3.716	0.164147		Chr5	8222565	7.84165	0.0483743		Chr6	9318306	8.88663	0.179104		Chr7	7515504	7.16734	0.131868		Chr8	6937979	6.61657	0.0347522		Chr9	4468647	4.26163	0.145455		Chr10	4016788	3.83071	0.285714
Chr1	10089036	9.62165	0.0304598		Chr2	8822106	8.41342	0.224359		Chr3	9793417	9.33973	0.0893939		Chr4	3899549	3.7189	0.0875472		Chr5	8222767	7.84184	0.223456		Chr6	9318387	8.88671	0.175		Chr7	7515515	7.16735	0.15398		Chr8	6937983	6.61658	0.0402002		Chr9	4478159	4.27071	0.166667		Chr10	4046692	3.85923	0.0390921
Chr1	10090453	9.62301	0.140496		Chr2	8828864	8.41986	0.126781		Chr3	9793430	9.33974	0.0685791		Chr4	3901468	3.72073	0.147597		Chr5	8222772	7.84185	0.227273		Chr6	9344615	8.91172	0.394737		Chr7	7515526	7.16736	0.158		Chr8	6937987	6.61658	0.0635411		Chr9	4512761	4.3037	0.129944		Chr10	4085240	3.89599	0.0289728
Chr1	10091133	9.62365	0.0940171		Chr2	8846368	8.43655	0.183607		Chr3	9806923	9.35261	0.34375		Chr4	3901492	3.72075	0.0281294		Chr5	8222875	7.84194	0.202151		Chr6	9348437	8.91536	0.0980392		Chr7	7515527	7.16737	0.155368		Chr8	6938024	6.61662	0.00851171		Chr9	4512777	4.30372	0.136364		Chr10	4086527	3.89722	0.109469
Chr1	10093396	9.62581	0.129032		Chr2	8857588	8.44725	0.157895		Chr3	9808774	9.35438	0.138889		Chr4	3901493	3.72075	0.0237896		Chr5	8241442	7.85965	0.0193798		Chr6	9501257	9.0611	0.123288		Chr7	7516151	7.16796	0.0709434		Chr8	6938252	6.61683	0.059688		Chr9	4549620	4.33886	0.203846		Chr10	4086546	3.89723	0.110134
Chr1	10093663	9.62607	0.00691824		Chr2	8857593	8.44726	0.162162		Chr3	9808775	9.35438	0.136986		Chr4	3903012	3.7222	0.0253848		Chr5	8241529	7.85973	0.100963		Chr6	9501364	9.06121	0.114035		Chr7	7516186	7.16799	0.046798		Chr8	6938336	6.61691	0.0133738		Chr9	4570758	4.35901	0.135266		Chr10	4086588	3.89727	0.074343
Chr1	10096172	9.62846	0.334783		Chr2	8861709	8.45118	0.038258		Chr3	9808776	9.35438	0.138889		Chr4	3903051	3.72224	0.0424569		Chr5	8241533	7.85974	0.103535		Chr6	9501513	9.06135	0.0679612		Chr7	7516353	7.16815	0.0294592		Chr8	6938376	6.61695	0.0183218		Chr9	4589500	4.37689	0.118421		Chr10	4180935	3.98725	0.206089
Chr1	10096751	9.62901	0.264407		Chr2	8883562	8.47202	0.106654		Chr3	9808777	9.35438	0.138889		Chr4	3903119	3.7223	0.0757576		Chr5	8241560	7.85976	0.0904302		Chr6	9501524	9.06136	0.0978261		Chr7	7516377	7.16818	0.171569		Chr8	6938606	6.61717	0.000953573		Chr9	4595791	4.38289	0.0173042		Chr10	4181710	3.98799	0.0411088
Chr1	10096867	9.62912	0.177778		Chr2	8883587	8.47205	0.0875401		Chr3	9810144	9.35568	0.0973963		Chr4	3903417	3.72259	0.0413234		Chr5	8241561	7.85977	0.0915524		Chr6	9501649	9.06148	0.282609		Chr7	7516450	7.16825	0.192727		Chr8	6938613	6.61718	0.0259444		Chr9	4609171	4.39565	0.0188934		Chr10	4181712	3.98799	0.0293568
Chr1	10097120	9.62936	0.042735		Chr2	8883653	8.47211	0.115702		Chr3	9810212	9.35575	0.125		Chr4	3903420	3.72259	0.0427664		Chr5	8241576	7.85978	0.0410256		Chr6	9538019	9.09616	0.6		Chr7	7516454	7.16825	0.212088		Chr8	6938621	6.61718	0.00310641		Chr9	4623464	4.40928	0.357143		Chr10	4228830	4.03293	0.165217
Chr1	10099106	9.63126	0.2		Chr2	8916953	8.50387	0.132353		Chr3	9811707	9.35717	0.0791367		Chr4	3907463	3.72645	0.0287179		Chr5	8241598	7.8598	0.0681159		Chr6	9538976	9.09708	0.25		Chr7	7516485	7.16828	0.210884		Chr8	6943655	6.62199	0.00896895		Chr9	4631586	4.41702	0.128986		Chr10	4228878	4.03297	0.206612
Chr1	10099107	9.63126	0.189189		Chr2	8922835	8.50948	0.121281		Chr3	9811715	9.35718	0.0607194		Chr4	3914347	3.73301	0.0756071		Chr5	8241883	7.86007	0.119177		Chr6	9593496	9.14907	0.35		Chr7	7516654	7.16844	0.150538		Chr8	6943672	6.622	0.00368728		Chr9	4635637	4.42089	0.46875		Chr10	4228884	4.03298	0.198413
Chr1	10125726	9.65664	0.0915751		Chr2	8956937	8.542	0.133333		Chr3	9811733	9.3572	0.110092		Chr4	3914395	3.73306	0.0746881		Chr5	8278328	7.89483	0.072		Chr6	9593503	9.14908	0.35		Chr7	7516657	7.16844	0.143813		Chr8	6943889	6.62221	0.00720192		Chr9	4636121	4.42135	0.158425		Chr10	4228917	4.03301	0.195312
Chr1	10149966	9.67976	0.188525		Chr2	8957174	8.54223	0.203704		Chr3	9811736	9.3572	0.11215		Chr4	3923468	3.74171	0.150482		Chr5	8321814	7.9363	0.00297619		Chr6	9594721	9.15024	0.192857		Chr7	7516667	7.16845	0.113806		Chr8	6943922	6.62224	0.000861432		Chr9	4636251	4.42147	0.102904		Chr10	4228934	4.03303	0.204413
Chr1	10149968	9.67976	0.177419		Chr2	8959571	8.54451	0.123188		Chr3	9811742	9.35721	0.117647		Chr4	3923472	3.74171	0.150482		Chr5	8333711	7.94765	0.0711462		Chr6	9596426	9.15187	0.181818		Chr7	7517138	7.1689	0.189394		Chr8	6950282	6.62831	0.0258567		Chr9	4636801	4.422	0.173611		Chr10	4228986	4.03308	0.131579
Chr1	10149981	9.67978	0.118182		Chr2	8982755	8.56662	0.0334507		Chr3	9811754	9.35722	0.141176		Chr4	3923835	3.74206	0.150505		Chr5	8334093	7.94801	0.249877		Chr6	9596436	9.15187	0.30678		Chr7	7518274	7.16998	0.0841695		Chr8	6950289	6.62831	0.0762472		Chr9	4636823	4.42202	0.115645		Chr10	4228992	4.03308	0.114035
Chr1	10150524	9.68029	0.292949		Chr2	8994889	8.57819	0.0693663		Chr3	9811767	9.35723	0.148649		Chr4	3926404	3.74451	0.176087		Chr5	8334757	7.94864	0.202381		Chr6	9596546	9.15198	0.127566		Chr7	7518295	7.17	0.0805797		Chr8	6950313	6.62833	0.0321156		Chr9	4637839	4.42299	0.0363226		Chr10	4229083	4.03317	0.0886752
Chr1	10163141	9.69233	0.176744		Chr2	8995061	8.57836	0.109375		Chr3	9811768	9.35723	0.15493		Chr4	3926686	3.74478	0.0283019		Chr5	8335075	7.94895	0.127953		Chr6	9615844	9.17038	0.266667		Chr7	7519765	7.17141	0.0721289		Chr8	6950451	6.62847	0.0397284		Chr9	4637858	4.42301	0.0387324		Chr10	4229146	4.03323	0.036478
Chr1	10166954	9.69596	0.0864662		Chr2	8995116	8.57841	0.0878788		Chr3	9830495	9.37509	0.148148		Chr4	3930362	3.74829	0.04158		Chr5	8335089	7.94896	0.108772		Chr6	9631692	9.1855	0.0458333		Chr7	7520165	7.17179	0.0750496		Chr8	6951669	6.62963	0.0264352		Chr9	4638239	4.42337	0.00902952		Chr10	4252230	4.05524	0.0537931
Chr1	10175271	9.70389	0.183122		Chr2	9003389	8.5863	0.152174		Chr3	9832421	9.37693	0.283051		Chr4	3930365	3.74829	0.0550847		Chr5	8340973	7.95457	0.21875		Chr6	9636591	9.19017	0.316667		Chr7	7523360	7.17484	0.0324284		Chr8	6951879	6.62983	0.00827358		Chr9	4638263	4.42339	0.0612425		Chr10	4252538	4.05554	0.0269188
Chr1	10177184	9.70572	0.00712871		Chr2	9081138	8.66045	0.0979532		Chr3	9832707	9.3772	0.0996241		Chr4	3930384	3.74831	0.0493827		Chr5	8341098	7.95469	0.232955		Chr6	9638202	9.19171	0.225931		Chr7	7523407	7.17488	0.0803419		Chr8	6951880	6.62983	0.00855141		Chr9	4639366	4.42444	0.0917065		Chr10	4273231	4.07527	0.122642
Chr1	10179616	9.70804	0.127178		Chr2	9113526	8.69134	0.182468		Chr3	9842687	9.38672	0.25		Chr4	3931421	3.7493	0.0497835		Chr5	8341099	7.95469	0.295833		Chr6	9640326	9.19373	0.125		Chr7	7532954	7.18398	0.245283		Chr8	6951900	6.62985	0.00979988		Chr9	4645542	4.43033	0.0732994		Chr10	4273234	4.07527	0.0792079
Chr1	10179650	9.70807	0.100248		Chr2	9127121	8.7043	0.190909		Chr3	9859348	9.40261	0.0545455		Chr4	3931694	3.74956	0.039759		Chr5	8341104	7.9547	0.295833		Chr6	9640333	9.19374	0.10582		Chr7	7536553	7.18742	0.0961039		Chr8	6952122	6.63006	0.0045045		Chr9	4645847	4.43062	0.0868298		Chr10	4280876	4.08256	0.187339
Chr1	10180259	9.70865	0.0823003		Chr2	9127562	8.70472	0.119565		Chr3	9887106	9.42908	0.093985		Chr4	3932480	3.75031	0.0308285		Chr5	8341117	7.95471	0.269841		Chr6	9642765	9.19606	0.106452		Chr7	7536554	7.18742	0.0952381		Chr8	6953109	6.631	0.0222481		Chr9	4645856	4.43063	0.0411392		Chr10	4285276	4.08676	0.560284
Chr1	10190301	9.71823	0.428571		Chr2	9190470	8.76472	0.12963		Chr3	9887140	9.42911	0.193798		Chr4	3940632	3.75808	0.0565744		Chr5	8341583	7.95515	0.285714		Chr6	9642785	9.19608	0.112525		Chr7	7540437	7.19112	0.145455		Chr8	6953112	6.631	0.0276471		Chr9	4646445	4.4312	0.180769		Chr10	4298175	4.09906	0.108434
Chr1	10190304	9.71823	0.525926		Chr2	9190725	8.76496	0.0962409		Chr3	9887277	9.42924	0.0162071		Chr4	3940754	3.7582	0.0274576		Chr5	8342854	7.95637	0.134868		Chr6	9642814	9.1961	0.121666		Chr7	7563249	7.21288	0.09375		Chr8	6953165	6.63105	0.0126619		Chr9	4646447	4.4312	0.158951		Chr10	4315740	4.11581	0.185185
Chr1	10205443	9.73267	0.184524		Chr2	9190734	8.76497	0.058347		Chr3	9887292	9.42926	0.00363825		Chr4	3940934	3.75837	0.00815851		Chr5	8343662	7.95714	0.00328759		Chr6	9642986	9.19627	0.0628696		Chr7	7565284	7.21482	0.0561484		Chr8	6953757	6.63162	0.0389135		Chr9	4647695	4.43239	0.0923814		Chr10	4325854	4.12546	0.216653
Chr1	10205787	9.733	0.220588		Chr2	9190746	8.76498	0.0850682		Chr3	9887445	9.4294	0.118479		Chr4	3940935	3.75837	0.0260025		Chr5	8343785	7.95725	0.0578755		Chr6	9643003	9.19628	0.0805701		Chr7	7565352	7.21488	0.0365945		Chr8	6956964	6.63468	0.0985222		Chr9	4647697	4.43239	0.110494		Chr10	4326588	4.12616	0.0826613
Chr1	10212416	9.73932	0.148416		Chr2	9190765	8.765	0.0695847		Chr3	9888006	9.42994	0.157895		Chr4	3941087	3.75851	0.227586		Chr5	8343793	7.95726	0.0506536		Chr6	9643035	9.19631	0.0974359		Chr7	7565546	7.21507	0.10311		Chr8	6961907	6.63939	0.0201706		Chr9	4647698	4.43239	0.109354		Chr10	4333954	4.13318	0.0878788
Chr1	10212433	9.73934	0.195925		Chr2	9190784	8.76501	0.0118391		Chr3	9888007	9.42994	0.157895		Chr4	3941092	3.75852	0.203872		Chr5	8344990	7.9584	0.367424		Chr6	9653761	9.20654	0.220369		Chr7	7565584	7.2151	0.0729167		Chr8	6961922	6.63941	0.0230253		Chr9	4647704	4.4324	0.10058		Chr10	4362532	4.16043	0.352941
Chr1	10212435	9.73934	0.208696		Chr2	9190806	8.76504	0.0822368		Chr3	9888012	9.42994	0.175439		Chr4	3941093	3.75852	0.191228		Chr5	8345017	7.95843	0.365613		Chr6	9671232	9.22321	0.465909		Chr7	7565604	7.21512	0.0258065		Chr8	6962212	6.63968	0.0993789		Chr9	4647725	4.43242	0.0802844		Chr10	4373391	4.17079	0.048
Chr1	10212440	9.73934	0.234783		Chr2	9190807	8.76504	0.0886964		Chr3	9888015	9.42995	0.152542		Chr4	3941094	3.75852	0.215866		Chr5	8376362	7.98832	0.158904		Chr6	9678411	9.23005	0.163265		Chr7	7565616	7.21513	0.116828		Chr8	6962402	6.63986	0.0762128		Chr9	4647753	4.43244	0.136425		Chr10	4373742	4.17113	0.0582579
Chr1	10212470	9.73937	0.35514		Chr2	9190808	8.76504	0.0700558		Chr3	9888047	9.42998	0.25		Chr4	3941096	3.75852	0.103522		Chr5	8376401	7.98836	0.19112		Chr6	9678412	9.23005	0.14433		Chr7	7565630	7.21515	0.110512		Chr8	6970296	6.64739	0.232143		Chr9	4647762	4.43245	0.141199		Chr10	4384865	4.18173	0.154167
Chr1	10216446	9.74316	0.133884		Chr2	9190818	8.76505	0.1088		Chr3	9907960	9.44897	0.150376		Chr4	3941131	3.75856	0.218944		Chr5	8376409	7.98837	0.145248		Chr6	9678414	9.23005	0.12766		Chr7	7567962	7.21737	0.170213		Chr8	6971592	6.64863	0.0488585		Chr9	4647781	4.43247	0.151724		Chr10	4393321	4.1898	0.0900682
Chr1	10235248	9.76109	0.25641		Chr2	9190819	8.76505	0.0871611		Chr3	9907969	9.44898	0.0995006		Chr4	3941139	3.75856	0.0914055		Chr5	8405844	8.01644	0.265423		Chr6	9680310	9.23186	0.120879		Chr7	7568234	7.21763	0.155811		Chr8	6971623	6.64866	0.0219796		Chr9	4647783	4.43247	0.165077		Chr10	4393352	4.18983	0.125517
Chr1	10237027	9.76279	0.137549		Chr2	9190833	8.76506	0.0880697		Chr3	9927358	9.46747	0.024791		Chr4	3941141	3.75856	0.0982919		Chr5	8418150	8.02817	0.0199275		Chr6	9680798	9.23233	0.163055		Chr7	7569406	7.21875	0.105769		Chr8	6972936	6.64991	0.0556762		Chr9	4647796	4.43248	0.144826		Chr10	4394009	4.19045	0.0736842
Chr1	10288819	9.81218	0.11324		Chr2	9191089	8.76531	0.0252376		Chr3	9927577	9.46768	0.0603474		Chr4	3967867	3.78405	0.0883917		Chr5	8421647	8.03151	0.0427807		Chr6	9700617	9.25123	0.194296		Chr7	7569412	7.21875	0.0793011		Chr8	6972954	6.64993	0.0447703		Chr9	4647800	4.43249	0.222222		Chr10	4394025	4.19047	0.111111
Chr1	10288832	9.81219	0.133739		Chr2	9191227	8.76544	0.0651792		Chr3	9930392	9.47036	0.0486695		Chr4	3981379	3.79694	0.0752688		Chr5	8421764	8.03162	0.298507		Chr6	9799559	9.34559	0.0563262		Chr7	7569647	7.21898	0.123188		Chr8	6972964	6.64994	0.0237167		Chr9	4647808	4.4325	0.146953		Chr10	4394035	4.19048	0.0937853
Chr1	10288841	9.8122	0.155326		Chr2	9191279	8.76549	0.0504242		Chr3	9944736	9.48404	0.122951		Chr4	3981475	3.79703	0.256614		Chr5	8421815	8.03167	0.0569723		Chr6	9799753	9.34577	0.0508053		Chr7	7569860	7.21918	0.0874126		Chr8	6973005	6.64998	0.0404595		Chr9	4672637	4.45617	0.294393		Chr10	4394041	4.19048	0.107628
Chr1	10288848	9.81221	0.16366		Chr2	9191283	8.76549	0.0217011		Chr3	9948872	9.48798	0.153846		Chr4	3981620	3.79717	0.127273		Chr5	8422837	8.03264	0.093242		Chr6	9799794	9.34581	0.0664347		Chr7	7569873	7.21919	0.0722611		Chr8	6977887	6.65463	0.214995		Chr9	4675255	4.45867	0.00578341		Chr10	4394053	4.1905	0.107908
Chr1	10288850	9.81221	0.160714		Chr2	9191302	8.76551	0.00962427		Chr3	9948896	9.48801	0.129058		Chr4	3981650	3.7972	0.126582		Chr5	8423246	8.03303	0.014883		Chr6	9800146	9.34615	0.112229		Chr7	7569892	7.21921	0.0948718		Chr8	6979581	6.65625	0.0651163		Chr9	4678596	4.46186	0.0326612		Chr10	4394092	4.19053	0.0993761
Chr1	10288867	9.81223	0.144626		Chr2	9198870	8.77273	0.0136752		Chr3	9949810	9.48888	0.107143		Chr4	3981653	3.7972	0.2		Chr5	8423525	8.0333	0.0140679		Chr6	9815053	9.36036	0.402516		Chr7	7586496	7.23505	0.0341176		Chr8	6980263	6.6569	0.130994		Chr9	4678796	4.46205	0.0147273		Chr10	4396691	4.19301	0.124507
Chr1	10288884	9.81224	0.0945736		Chr2	9207489	8.78095	0.111248		Chr3	9950789	9.48981	0.188406		Chr4	3981909	3.79744	0.290606		Chr5	8423549	8.03332	0.019412		Chr6	9830202	9.37481	0.178571		Chr7	7586542	7.23509	0.0182599		Chr8	6981968	6.65852	0.0481567		Chr9	4679235	4.46247	0.0647924		Chr10	4396704	4.19302	0.154526
Chr1	10288888	9.81225	0.106399		Chr2	9207519	8.78097	0.21978		Chr3	9963288	9.50173	0.12197		Chr4	3982150	3.79767	0.238095		Chr5	8423651	8.03342	0.0310733		Chr6	9840286	9.38443	0.0923077		Chr7	7591428	7.23975	0.193548		Chr8	6982089	6.65864	0.00297731		Chr9	4679238	4.46247	0.0705529		Chr10	4396787	4.1931	0.144737
Chr1	10289678	9.813	0.123738		Chr2	9208748	8.78215	0.262936		Chr3	9987434	9.52476	0.227778		Chr4	3982157	3.79768	0.0996169		Chr5	8423932	8.03369	0.134402		Chr6	9840287	9.38443	0.121212		Chr7	7591499	7.23982	0.125831		Chr8	6982201	6.65875	0.0450669		Chr9	4679266	4.4625	0.0586051		Chr10	4414269	4.20977	0.179757
Chr1	10289725	9.81305	0.0717742		Chr2	9209765	8.78312	0.0916616		Chr3	10006332	9.54278	0.0405983		Chr4	3982313	3.79783	0.0593407		Chr5	8423954	8.03371	0.0719403		Chr6	9846467	9.39032	0.0704829		Chr7	7595522	7.24365	0.15		Chr8	6982307	6.65885	0.0559606		Chr9	4679401	4.46262	0.0449717		Chr10	4414272	4.20978	0.16124
Chr1	10295910	9.81894	0.14186		Chr2	9237921	8.80997	0.0738523		Chr3	10006335	9.54278	0.148148		Chr4	3990547	3.80568	0.110743		Chr5	8424066	8.03382	0.00828541		Chr6	9851483	9.39511	0.0584936		Chr7	7595523	7.24366	0.155738		Chr8	6982364	6.6589	0.0014773		Chr9	4679621	4.46283	0.0530531		Chr10	4414273	4.20978	0.152756
Chr1	10295911	9.81895	0.188095		Chr2	9238003	8.81005	0.124092		Chr3	10049120	9.58359	0.12		Chr4	3990606	3.80574	0.163467		Chr5	8424133	8.03388	0.0387855		Chr6	9851506	9.39513	0.0673981		Chr7	7595598	7.24373	0.283582		Chr8	6982402	6.65894	0.0464749		Chr9	4679622	4.46284	0.0522242		Chr10	4415578	4.21102	0.138673
Chr1	10307952	9.83043	0.25		Chr2	9346662	8.91367	0.222222		Chr3	10049123	9.58359	0.126316		Chr4	3994063	3.80904	0.0792771		Chr5	8424147	8.03389	0.00881251		Chr6	9851585	9.3952	0.0784111		Chr7	7595618	7.24375	0.274074		Chr8	6986370	6.66272	0.0137914		Chr9	4680114	4.4633	0.0686963		Chr10	4415610	4.21105	0.103311
Chr1	10327907	9.84946	0.00584795		Chr2	9346671	8.91368	0.166667		Chr3	10051762	9.58611	0.229508		Chr4	3994177	3.80914	0.170816		Chr5	8424198	8.03394	0.0777094		Chr6	9874482	9.41704	0.026738		Chr7	7595624	7.24375	0.26087		Chr8	6986684	6.66302	0.00493921		Chr9	4682421	4.4655	0.175725		Chr10	4415617	4.21106	0.102694
Chr1	10328291	9.84983	0.198915		Chr2	9346680	8.91369	0.230769		Chr3	10064505	9.59826	0.195358		Chr4	3994200	3.80917	0.172676		Chr5	8425203	8.0349	0.138298		Chr6	9874921	9.41746	0.00576643		Chr7	7598829	7.24681	0.497674		Chr8	6988376	6.66463	0.0292328		Chr9	4682424	4.46551	0.153103		Chr10	4416137	4.21156	0.0746753
Chr1	10328407	9.84994	0.112745		Chr2	9347994	8.91494	0.0692308		Chr3	10065665	9.59937	0.173016		Chr4	3994374	3.80933	0.0546835		Chr5	8438075	8.04718	0.106349		Chr6	9875763	9.41826	0.0320223		Chr7	7599164	7.24713	0.5		Chr8	7002689	6.67828	0.0555556		Chr9	4682435	4.46552	0.18815		Chr10	4417153	4.21253	0.21678
Chr1	10334590	9.85583	0.186765		Chr2	9348003	8.91495	0.028125		Chr3	10103443	9.63539	0.0687023		Chr4	3994659	3.8096	0.112922		Chr5	8438150	8.04725	0.140496		Chr6	9875836	9.41833	0.00334495		Chr7	7599190	7.24715	0.253901		Chr8	7004249	6.67977	0.0593129		Chr9	4682456	4.46554	0.322308		Chr10	4417257	4.21262	0.191176
Chr1	10334773	9.85601	0.151367		Chr2	9348012	8.91496	0.0269231		Chr3	10176818	9.70537	0.119403		Chr4	3995569	3.81047	0.0344764		Chr5	8440382	8.04938	0.136667		Chr6	9875860	9.41835	0.0178384		Chr7	7600248	7.24816	0.191904		Chr8	7004748	6.68025	0.0807119		Chr9	4682467	4.46555	0.278195		Chr10	4417278	4.21264	0.158897
Chr1	10338847	9.85989	0.236704		Chr2	9349043	8.91594	0.5		Chr3	10180169	9.70857	0.178138		Chr4	3996615	3.81147	0.0616697		Chr5	8460523	8.06858	0.0815217		Chr6	9875880	9.41837	0.0314681		Chr7	7606273	7.25391	0.206989		Chr8	7010899	6.68611	0.038308		Chr9	4682789	4.46586	0.15932		Chr10	4417283	4.21265	0.158307
Chr1	10338898	9.85994	0.255814		Chr2	9349368	8.91625	0.157509		Chr3	10183806	9.71203	0.107143		Chr4	3996687	3.81154	0.0169593		Chr5	8469546	8.07719	0.0744091		Chr6	9876103	9.41859	0.0251532		Chr7	7634828	7.28114	0.281026		Chr8	7011169	6.68637	0.00430649		Chr9	4682803	4.46587	0.125227		Chr10	4422657	4.21777	0.0478506
Chr1	10346525	9.86722	0.048951		Chr2	9349372	8.91626	0.150579		Chr3	10195047	9.72275	0.20194		Chr4	3996903	3.81174	0.0381183		Chr5	8469618	8.07726	0.0822898		Chr6	9876166	9.41865	0.0165959		Chr7	7634830	7.28114	0.237013		Chr8	7011175	6.68638	0.026902		Chr9	4682821	4.46589	0.136939		Chr10	4422908	4.21801	0.0849001
Chr1	10349014	9.86959	0.08		Chr2	9349389	8.91627	0.138655		Chr3	10195048	9.72276	0.165505		Chr4	4005487	3.81993	0.143333		Chr5	8472213	8.07973	0.190189		Chr6	9876224	9.4187	0.0247344		Chr7	7634832	7.28114	0.25		Chr8	7011285	6.68648	0.0347075		Chr9	4683074	4.46613	0.131679		Chr10	4424658	4.21968	0.038948
Chr1	10349015	9.86959	0.0921053		Chr2	9351018	8.91783	0.207447		Chr3	10195049	9.72276	0.165505		Chr4	4015695	3.82967	0.113341		Chr5	8474085	8.08152	0.194444		Chr6	9876412	9.41888	0.0583064		Chr7	7639545	7.28564	0.145161		Chr8	7011411	6.6866	0.0124934		Chr9	4685139	4.4681	0.085605		Chr10	4424673	4.2197	0.0214706
Chr1	10349016	9.86959	0.128205		Chr2	9385328	8.95055	0.232558		Chr3	10195050	9.72276	0.152557		Chr4	4022021	3.8357	0.190476		Chr5	8474088	8.08152	0.358974		Chr6	9876541	9.419	0.0283273		Chr7	7646342	7.29212	0.120792		Chr8	7011429	6.68662	0.0141065		Chr9	4685161	4.46812	0.0141804		Chr10	4424674	4.2197	0.0183942
Chr1	10380804	9.89991	0.4		Chr2	9385641	8.95084	0.232558		Chr3	10203399	9.73072	0.133333		Chr4	4022023	3.8357	0.243243		Chr5	8505367	8.11135	0.124721		Chr6	9876928	9.41937	0.0607132		Chr7	7646662	7.29243	0.119565		Chr8	7011456	6.68665	0.0120412		Chr9	4687239	4.4701	0.0405405		Chr10	4424763	4.21978	0.0355993
Chr1	10415055	9.93257	0.255952		Chr2	9391412	8.95635	0.181818		Chr3	10203406	9.73073	0.100384		Chr4	4022036	3.83571	0.176471		Chr5	8505379	8.11136	0.12963		Chr6	9877118	9.41955	0.0175424		Chr7	7646674	7.29244	0.123596		Chr8	7011499	6.68669	0.0254576		Chr9	4687641	4.47048	0.104512		Chr10	4431556	4.22626	0.0925471
Chr1	10422754	9.93991	0.210526		Chr2	9409495	8.97359	0.546429		Chr3	10222919	9.74934	0.240693		Chr4	4022039	3.83572	0.318841		Chr5	8505568	8.11154	0.0365854		Chr6	9877405	9.41983	0.0221417		Chr7	7646683	7.29245	0.122222		Chr8	7012236	6.68739	0.0235981		Chr9	4687727	4.47056	0.115839		Chr10	4431557	4.22626	0.120577
Chr1	10454478	9.97017	0.134168		Chr2	9411657	8.97566	0.118812		Chr3	10222921	9.74934	0.2725		Chr4	4022056	3.83573	0.219178		Chr5	8509141	8.11495	0.28125		Chr6	9877442	9.41986	0.00993985		Chr7	7646989	7.29274	0.0779419		Chr8	7013988	6.68906	0.0266667		Chr9	4688062	4.47088	0.086855		Chr10	4431574	4.22628	0.0608974
Chr1	10454511	9.9702	0.12426		Chr2	9421249	8.9848	0.221631		Chr3	10264174	9.78868	0.126984		Chr4	4022080	3.83575	0.0900538		Chr5	8509185	8.11499	0.303406		Chr6	9877469	9.41989	0.0399396		Chr7	7647010	7.29276	0.067053		Chr8	7014539	6.68959	0.0791867		Chr9	4688132	4.47095	0.0728914		Chr10	4432699	4.22735	0.091498
Chr1	10454796	9.97047	0.127549		Chr2	9422556	8.98605	0.0687753		Chr3	10264175	9.78868	0.126984		Chr4	4022085	3.83576	0.137615		Chr5	8509190	8.115	0.291089		Chr6	9877792	9.4202	0.0850087		Chr7	7647013	7.29276	0.0603547		Chr8	7014552	6.6896	0.225897		Chr9	4689614	4.47236	0.148387		Chr10	4434082	4.22867	0.0796537
Chr1	10454807	9.97048	0.367816		Chr2	9422561	8.98605	0.0723982		Chr3	10272277	9.79641	0.3		Chr4	4022333	3.836	0.175926		Chr5	8509436	8.11523	0.161123		Chr6	9877862	9.42026	0.0153913		Chr7	7647572	7.29329	0.175388		Chr8	7014633	6.68968	0.0441273		Chr9	4689626	4.47238	0.19888		Chr10	4434083	4.22867	0.0796537
Chr1	10454827	9.9705	0.0348331		Chr2	9427662	8.99092	0.0208333		Chr3	10272278	9.79641	0.3		Chr4	4022380	3.83604	0.188889		Chr5	8511448	8.11715	0.0834627		Chr6	9878589	9.42096	0.042485		Chr7	7665092	7.31	0.0870871		Chr8	7015041	6.69006	0.0901181		Chr9	4689892	4.47263	0.121651		Chr10	4437929	4.23234	0.138889
Chr1	10455383	9.97103	0.104762		Chr2	9427689	8.99094	0.131868		Chr3	10273910	9.79796	0.323182		Chr4	4029626	3.84295	0.130118		Chr5	8512316	8.11798	0.310719		Chr6	9878912	9.42126	0.0250722		Chr7	7666630	7.31147	0.0825036		Chr8	7016063	6.69104	0.00962795		Chr9	4689897	4.47263	0.172848		Chr10	4437981	4.23239	0.113402
Chr1	10458925	9.97441	0.0625		Chr2	9442989	9.00554	0.107517		Chr3	10274097	9.79814	0.265411		Chr4	4029628	3.84295	0.0591973		Chr5	8520079	8.12538	0.156784		Chr6	9879061	9.42141	0.0249804		Chr7	7666631	7.31147	0.0843547		Chr8	7016423	6.69138	0.0189104		Chr9	4690034	4.47276	0.116071		Chr10	4437989	4.2324	0.108911
Chr1	10458988	9.97447	0.0606061		Chr2	9443393	9.00592	0.109375		Chr3	10305199	9.8278	0.117647		Chr4	4060828	3.87271	0.0342205		Chr5	8520084	8.12539	0.159642		Chr6	9879340	9.42167	0.0233036		Chr7	7666646	7.31148	0.0950226		Chr8	7016513	6.69147	0.122468		Chr9	4690117	4.47284	0.00442116		Chr10	4438362	4.23275	0.0668317
Chr1	10459035	9.97451	0.0392775		Chr2	9443396	9.00592	0.125		Chr3	10305682	9.82826	0.153846		Chr4	4061002	3.87287	0.0345238		Chr5	8522247	8.12745	0.0931373		Chr6	9879605	9.42193	0.0440085		Chr7	7684596	7.3286	0.108844		Chr8	7016693	6.69164	0.0315932		Chr9	4690926	4.47362	0.217391		Chr10	4439494	4.23383	0.171865
Chr1	10460975	9.97636	0.0869565		Chr2	9480227	9.04105	0.208333		Chr3	10305706	9.82829	0.114943		Chr4	4061021	3.87289	0.0720807		Chr5	8546373	8.15046	0.0819672		Chr6	9879775	9.42209	0.036926		Chr7	7685026	7.32901	0.352608		Chr8	7017495	6.6924	0.0183399		Chr9	4691389	4.47406	0.0777246		Chr10	4493450	4.28529	0.152174
Chr1	10460996	9.97638	0.0517241		Chr2	9482389	9.04311	0.257923		Chr3	10328014	9.84956	0.18108		Chr4	4069592	3.88107	0.0229814		Chr5	8547700	8.15172	0.217058		Chr6	9879878	9.42219	0.0402472		Chr7	7685046	7.32903	0.278421		Chr8	7017825	6.69272	0.034		Chr9	4691509	4.47417	0.0734292		Chr10	4493870	4.28569	0.180952
Chr1	10481344	9.99579	0.144301		Chr2	9482395	9.04312	0.242424		Chr3	10328041	9.84959	0.18702		Chr4	4074233	3.88549	0.0763718		Chr5	8548617	8.1526	0.003885		Chr6	9879882	9.42219	0.0461163		Chr7	7685051	7.32904	0.295504		Chr8	7017988	6.69287	0.109091		Chr9	4691517	4.47418	0.0646913		Chr10	4501221	4.2927	0.146667
Chr1	10486847	10.001	0.245455		Chr2	9482591	9.0433	0.44898		Chr3	10360373	9.88042	0.0653728		Chr4	4074315	3.88557	0.0916667		Chr5	8548652	8.15263	0.012069		Chr6	9880057	9.42236	0.0341033		Chr7	7685065	7.32905	0.28839		Chr8	7018235	6.69311	0.136167		Chr9	4691586	4.47425	0.0675469		Chr10	4501222	4.2927	0.123288
Chr1	10512729	10.0257	0.0621282		Chr2	9482609	9.04332	0.362069		Chr3	10368502	9.88817	0.325581		Chr4	4074825	3.88606	0.147619		Chr5	8548682	8.15266	0.0106883		Chr6	9880303	9.42259	0.0875019		Chr7	7685066	7.32905	0.305056		Chr8	7023712	6.69833	0.115385		Chr9	4691679	4.47433	0.0471272		Chr10	4524325	4.31473	0.194805
Chr1	10522729	10.0353	0.416667		Chr2	9485450	9.04603	0.178571		Chr3	10433021	9.9497	0.15873		Chr4	4074952	3.88618	0.0532055		Chr5	8554125	8.15785	0.140351		Chr6	9880304	9.42259	0.024		Chr7	7685069	7.32905	0.344933		Chr8	7028212	6.70263	0.0404444		Chr9	4691835	4.47448	0.0355976		Chr10	4525177	4.31555	0.0147059
Chr1	10524215	10.0367	0.136364		Chr2	9542187	9.10014	0.171875		Chr3	10441279	9.95758	0.114035		Chr4	4074972	3.8862	0.0344102		Chr5	8554133	8.15786	0.131579		Chr6	9880322	9.42261	0.0735808		Chr7	7685106	7.32909	0.14992		Chr8	7028338	6.70275	0.050638		Chr9	4692320	4.47495	0.0464159		Chr10	4525296	4.31566	0.117798
Chr1	10524216	10.0367	0.159091		Chr2	9542195	9.10015	0.0416667		Chr3	10456120	9.97173	0.419753		Chr4	4075026	3.88625	0.0355232		Chr5	8554134	8.15786	0.12931		Chr6	9880840	9.4231	0.043264		Chr7	7702986	7.34614	0.0858477		Chr8	7028407	6.70281	0.0139161		Chr9	4692331	4.47496	0.0430814		Chr10	4525398	4.31576	0.00396825
Chr1	10528617	10.0409	0.134615		Chr2	9604272	9.15935	0.100883		Chr3	10457424	9.97298	0.367521		Chr4	4075194	3.88641	0.0961107		Chr5	8554148	8.15787	0.15748		Chr6	9881072	9.42332	0.00850044		Chr7	7704348	7.34744	0.117779		Chr8	7030585	6.70489	0.0178435		Chr9	4692645	4.47526	0.0612577		Chr10	4525422	4.31578	0.0210526
Chr1	10587267	10.0968	0.111801		Chr2	9605823	9.16083	0.160714		Chr3	10484130	9.99845	0.0773185		Chr4	4075325	3.88653	0.0685579		Chr5	8554173	8.1579	0.109524		Chr6	9881116	9.42337	0.0234247		Chr7	7704427	7.34751	0.0719697		Chr8	7031050	6.70533	0.00309406		Chr9	4692900	4.4755	0.0847097		Chr10	4525872	4.31621	0.294872
Chr1	10587271	10.0968	0.111765		Chr2	9609950	9.16476	0.102564		Chr3	10496724	10.0105	0.136111		Chr4	4075464	3.88667	0.0163644		Chr5	8554174	8.1579	0.111801		Chr6	9881341	9.42358	0.0207692		Chr7	7704480	7.34756	0.142606		Chr8	7031108	6.70539	0.16856		Chr9	4692992	4.47559	0.0515465		Chr10	4525874	4.31621	0.272349
Chr1	10587280	10.0968	0.092296		Chr2	9629462	9.18337	0.0555556		Chr3	10496747	10.0105	0.121875		Chr4	4091642	3.90209	0.156522		Chr5	8554196	8.15792	0.116667		Chr6	9881364	9.4236	0.0674425		Chr7	7704665	7.34774	0.141494		Chr8	7032357	6.70658	0.0364964		Chr9	4693063	4.47565	0.045742		Chr10	4526019	4.31635	0.127381
Chr1	10587281	10.0968	0.0759398		Chr2	9629764	9.18366	0.0103538		Chr3	10496755	10.0105	0.105556		Chr4	4091658	3.90211	0.114899		Chr5	8554302	8.15802	0.0488104		Chr6	9881402	9.42364	0.0635258		Chr7	7704732	7.34781	0.105943		Chr8	7032844	6.70704	0.109595		Chr9	4693944	4.47649	0.0403543		Chr10	4526338	4.31665	0.301678
Chr1	10587292	10.0968	0.0952381		Chr2	9655992	9.20867	0.209395		Chr3	10497568	10.0113	0.0747619		Chr4	4091661	3.90211	0.315878		Chr5	8554491	8.1582	0.0879392		Chr6	9881411	9.42365	0.0626756		Chr7	7704733	7.34781	0.0998264		Chr8	7032960	6.70715	0.0646133		Chr9	4693967	4.47652	0.0418209		Chr10	4564331	4.35289	0.0833333
Chr1	10587334	10.0969	0.0857143		Chr2	9656038	9.20872	0.233083		Chr3	10509552	10.0227	0.144681		Chr4	4091697	3.90215	0.165517		Chr5	8554590	8.15829	0.0652174		Chr6	9881777	9.424	0.0172743		Chr7	7706240	7.34924	0.125		Chr8	7033005	6.7072	0.0693005		Chr9	4694024	4.47657	0.0303093		Chr10	4564341	4.35289	0
Chr1	10587651	10.0972	0.15942		Chr2	9656043	9.20872	0.248		Chr3	10519518	10.0322	0.0571429		Chr4	4091710	3.90216	0.110849		Chr5	8554612	8.15831	0.0972625		Chr6	9881780	9.424	0.018281		Chr7	7707372	7.35032	0.115982		Chr8	7033006	6.7072	0.0593714		Chr9	4694033	4.47658	0.031		Chr10	4565856	4.35434	0.286937
Chr1	10587877	10.0974	0.208774		Chr2	9662903	9.21526	0.0673401		Chr3	10520059	10.0327	0.110256		Chr4	4091715	3.90216	0.102041		Chr5	8554614	8.15832	0.10119		Chr6	9881926	9.42414	0.0144747		Chr7	7707373	7.35032	0.128571		Chr8	7033349	6.70752	0.00385896		Chr9	4694136	4.47668	0.0613505		Chr10	4565917	4.3544	0.116071
Chr1	10587888	10.0974	0.142799		Chr2	9664357	9.21665	0.0775652		Chr3	10529422	10.0416	0.230769		Chr4	4091768	3.90221	0.136364		Chr5	8554623	8.15832	0.111801		Chr6	9881957	9.42417	0.0265604		Chr7	7725610	7.36772	0.125		Chr8	7042929	6.71666	0.0225182		Chr9	4694149	4.47669	0.0633491		Chr10	4586583	4.37411	0.0790274
Chr1	10587890	10.0974	0.0997475		Chr2	9664648	9.21693	0.0859213		Chr3	10529423	10.0416	0.230769		Chr4	4091770	3.90222	0.237288		Chr5	8554636	8.15834	0.116667		Chr6	9882179	9.42438	0.00624001		Chr7	7730172	7.37207	0.0428571		Chr8	7050280	6.72367	0.216599		Chr9	4694168	4.47671	0.0671936		Chr10	4586629	4.37415	0.333333
Chr1	10600251	10.1092	0.160999		Chr2	9668560	9.22066	0.0466059		Chr3	10529426	10.0416	0.200466		Chr4	4092081	3.90251	0.119497		Chr5	8556926	8.16052	0.0943676		Chr6	9882217	9.42442	0.0212843		Chr7	7738116	7.37964	0.352941		Chr8	7050317	6.72371	0.0897436		Chr9	4694181	4.47672	0.0602271		Chr10	4588282	4.37573	0.0987654
Chr1	10600252	10.1092	0.172249		Chr2	9668663	9.22076	0.090871		Chr3	10529427	10.0416	0.18175		Chr4	4092085	3.90252	0.214286		Chr5	8557015	8.16061	0.122971		Chr6	9882438	9.42463	0.0695822		Chr7	7738215	7.37974	0.207602		Chr8	7050803	6.72417	0.0431034		Chr9	4696314	4.47875	0.063694		Chr10	4601859	4.38867	0.204082
Chr1	10600293	10.1092	0.158163		Chr2	9675215	9.227	0.139887		Chr3	10529428	10.0416	0.191165		Chr4	4092181	3.90261	0.0960452		Chr5	8573779	8.17659	0.0601604		Chr6	9882760	9.42493	0.0856051		Chr7	7738338	7.37985	0.0872386		Chr8	7050852	6.72422	0.0308911		Chr9	4698517	4.48085	0.0604167		Chr10	4606282	4.39289	0.103896
Chr1	10604635	10.1134	0.146684		Chr2	9685949	9.23724	0.0862136		Chr3	10536051	10.048	0.154472		Chr4	4092218	3.90264	0.15317		Chr5	8573788	8.1766	0.102041		Chr6	9882770	9.42494	0.075		Chr7	7744800	7.38602	0.0909091		Chr8	7051115	6.72447	0.104342		Chr9	4699233	4.48154	0.196864		Chr10	4607399	4.39396	0.0308395
Chr1	10619806	10.1278	0.142857		Chr2	9686239	9.23752	0.0331216		Chr3	10537121	10.049	0.54		Chr4	4092302	3.90272	0.322751		Chr5	8573808	8.17662	0.1875		Chr6	9882783	9.42496	0.0693642		Chr7	7769758	7.40982	0.5		Chr8	7051155	6.72451	0.237349		Chr9	4705230	4.48726	0.0262887		Chr10	4647993	4.43267	0.00559701
Chr1	10619810	10.1278	0.113636		Chr2	9686460	9.23773	0.0561478		Chr3	10537873	10.0497	0.0609259		Chr4	4092320	3.90274	0.115854		Chr5	8573809	8.17662	0.195652		Chr6	9882786	9.42496	0.00767857		Chr7	7773237	7.41314	0.102151		Chr8	7051250	6.7246	0.0858644		Chr9	4705418	4.48744	0.0543796		Chr10	4650155	4.43473	0.259926
Chr1	10621863	10.1298	0.183333		Chr2	9686463	9.23773	0.0632184		Chr3	10540726	10.0524	0.089682		Chr4	4092321	3.90274	0.148148		Chr5	8573836	8.17665	0.204082		Chr6	9883259	9.42541	0.0343585		Chr7	7773423	7.41331	0.0940351		Chr8	7051384	6.72472	0.0733127		Chr9	4706713	4.48867	0.0222239		Chr10	4650226	4.4348	0.00666667
Chr1	10650822	10.1574	0.0828157		Chr2	9686464	9.23773	0.0632184		Chr3	10573209	10.0834	0.102041		Chr4	4092329	3.90275	0.177632		Chr5	8573840	8.17665	0.24		Chr6	9883403	9.42555	0.0195561		Chr7	7773424	7.41331	0.0921053		Chr8	7051416	6.72475	0.0484848		Chr9	4711374	4.49312	0.498652		Chr10	4652976	4.43742	0.0901008
Chr1	10652008	10.1585	0.130526		Chr2	9686947	9.23819	0.0946667		Chr3	10573791	10.084	0.108434		Chr4	4097898	3.90806	0.111675		Chr5	8573863	8.17667	0.148148		Chr6	9883590	9.42573	0.0141507		Chr7	7773429	7.41332	0.085213		Chr8	7051490	6.72482	0.0343023		Chr9	4714510	4.49611	0.0330153		Chr10	4653468	4.43789	0.000653595
Chr1	10674825	10.1803	0.134085		Chr2	9686948	9.23819	0.0693548		Chr3	10578533	10.0885	0.019958		Chr4	4097914	3.90808	0.127106		Chr5	8573864	8.17667	0.222222		Chr6	9883635	9.42577	0.00399469		Chr7	7773576	7.41346	0.0377907		Chr8	7051616	6.72495	0.0525819		Chr9	4716101	4.49762	0.0207526		Chr10	4653605	4.43802	0.123674
Chr1	10674828	10.1803	0.121309		Chr2	9701969	9.25252	0.154887		Chr3	10586428	10.096	0.0883243		Chr4	4097925	3.90809	0.100132		Chr5	8573902	8.17671	0.170213		Chr6	9883712	9.42584	0.0080111		Chr7	7773594	7.41348	0.123377		Chr8	7055576	6.72872	0.0552127		Chr9	4716111	4.49763	0.0211582		Chr10	4653691	4.43811	0.106673
Chr1	10684121	10.1892	0.27781		Chr2	9701981	9.25253	0.195224		Chr3	10626341	10.1341	0.151042		Chr4	4097949	3.90811	0.0713534		Chr5	8573905	8.17671	0.166667		Chr6	9883781	9.42591	0.034553		Chr7	7780901	7.42045	0.149573		Chr8	7056120	6.72924	0.0348081		Chr9	4716132	4.49765	0.0239489		Chr10	4653907	4.43831	0.016074
Chr1	10684126	10.1892	0.267492		Chr2	9701984	9.25253	0.204887		Chr3	10626360	10.1341	0.245455		Chr4	4097958	3.90812	0.0286842		Chr5	8590439	8.19248	0.0277778		Chr6	9883793	9.42592	0.0315986		Chr7	7790655	7.42975	0.304348		Chr8	7056258	6.72937	0.0155631		Chr9	4716144	4.49767	0.00550314		Chr10	4654174	4.43857	0.0238095
Chr1	10684128	10.1892	0.202046		Chr2	9701986	9.25253	0.194887		Chr3	10626402	10.1341	0.157032		Chr4	4112804	3.92228	0.0338462		Chr5	8599360	8.20099	0.487385		Chr6	9884516	9.42661	0.0308128		Chr7	7795246	7.43413	0.104651		Chr8	7056561	6.72966	0.100289		Chr9	4716176	4.4977	0.139779		Chr10	4661690	4.44573	0.225806
Chr1	10684131	10.1892	0.17663		Chr2	9702012	9.25256	0.170218		Chr3	10638239	10.1454	0.0990099		Chr4	4112806	3.92228	0.023976		Chr5	8661463	8.26021	0.243902		Chr6	9884588	9.42668	0.0386607		Chr7	7799749	7.43842	0.204244		Chr8	7057083	6.73016	0.0586921		Chr9	4720507	4.50183	0.0198642		Chr10	4679126	4.46236	0.169024
Chr1	10684429	10.1895	0.196376		Chr2	9702018	9.25257	0.14003		Chr3	10638436	10.1456	0.116667		Chr4	4113186	3.92264	0.0143572		Chr5	8739172	8.33432	0.0421687		Chr6	9884725	9.42681	0.00343818		Chr7	7802918	7.44144	0.120915		Chr8	7057101	6.73018	0.0445378		Chr9	4723427	4.50461	0.328373		Chr10	4689915	4.47265	0.19375
Chr1	10684523	10.1896	0.0385685		Chr2	9702022	9.25257	0.14003		Chr3	10644913	10.1518	0.156627		Chr4	4113230	3.92268	0.00391193		Chr5	8739425	8.33457	0.0657895		Chr6	9884867	9.42694	0.0291543		Chr7	7802929	7.44145	0.112745		Chr8	7057197	6.73027	0.00547667		Chr9	4723428	4.50461	0.322494		Chr10	4689929	4.47266	0.16834
Chr1	10685415	10.1904	0.064135		Chr2	9702024	9.25257	0.14059		Chr3	10644914	10.1518	0.123457		Chr4	4113338	3.92278	0.00474648		Chr5	8739484	8.33462	0.0869565		Chr6	9884876	9.42695	0.05054		Chr7	7805085	7.44351	0.12069		Chr8	7057272	6.73034	0.160648		Chr9	4725452	4.50654	0.0927157		Chr10	4690882	4.47357	0.0406504
Chr1	10686142	10.1911	0.0767065		Chr2	9702290	9.25282	0.140097		Chr3	10657379	10.1637	0.122412		Chr4	4113417	3.92286	0.0355583		Chr5	8782842	8.37597	0.139785		Chr6	9884963	9.42704	0.00217104		Chr7	7806814	7.44516	0.067086		Chr8	7057275	6.73034	0.0990037		Chr9	4726725	4.50776	0.0397241		Chr10	4690913	4.4736	0.0931373
Chr1	10686326	10.1913	0.120393		Chr2	9702576	9.2531	0.248656		Chr3	10658228	10.1645	0.0428571		Chr4	4113455	3.9229	0.0431549		Chr5	8798616	8.39101	0.161442		Chr6	9885017	9.42709	0.0522224		Chr7	7818301	7.45611	0.0156504		Chr8	7057461	6.73052	0.00491078		Chr9	4726726	4.50776	0.057011		Chr10	4690918	4.47361	0.262987
Chr1	10701666	10.2059	0.125		Chr2	9702586	9.25311	0.224957		Chr3	10658229	10.1645	0.140625		Chr4	4113456	3.9229	0.0339383		Chr5	8798663	8.39106	0.134767		Chr6	9885140	9.4272	0.0237059		Chr7	7848898	7.48529	0.0767074		Chr8	7057585	6.73064	0.0315289		Chr9	4726727	4.50776	0.0390923		Chr10	4691380	4.47405	0.176573
Chr1	10718528	10.222	0.0776596		Chr2	9702601	9.25312	0.161681		Chr3	10662220	10.1683	0.102713		Chr4	4113685	3.92312	0.127174		Chr5	8798712	8.39111	0.0769231		Chr6	9885329	9.42738	0.0607196		Chr7	7849151	7.48553	0.117361		Chr8	7057680	6.73073	0.0194274		Chr9	4726728	4.50776	0.0248729		Chr10	4691453	4.47412	0.208333
Chr1	10727768	10.2308	0.222222		Chr2	9702845	9.25335	0.0518182		Chr3	10662228	10.1683	0.225		Chr4	4113694	3.92312	0.0654999		Chr5	8799035	8.39141	0.0608466		Chr6	9885824	9.42786	0.0252605		Chr7	7849157	7.48554	0.0878322		Chr8	7058365	6.73138	0.031746		Chr9	4726729	4.50776	0.0141159		Chr10	4731649	4.51245	0.230182
Chr1	10727805	10.2308	0.191563		Chr2	9702898	9.2534	0.179557		Chr3	10662241	10.1683	0.139535		Chr4	4113706	3.92314	0.0500635		Chr5	8800002	8.39234	0.0242915		Chr6	9885953	9.42798	0.0246449		Chr7	7849447	7.48582	0.00135135		Chr8	7058371	6.73139	0.0467687		Chr9	4728715	4.50965	0.0379522		Chr10	4731985	4.51277	0.181859
Chr1	10727832	10.2309	0.182336		Chr2	9703004	9.25351	0.185901		Chr3	10703432	10.2076	0.133333		Chr4	4113993	3.92341	0.0592253		Chr5	8800080	8.39241	0.00587434		Chr6	9885971	9.428	0.0274813		Chr7	7850029	7.48637	0.138983		Chr8	7059707	6.73266	0.2		Chr9	4735347	4.51598	0.132353		Chr10	4731994	4.51278	0.194882
Chr1	10727909	10.2309	0.0538194		Chr2	9703099	9.2536	0.107367		Chr3	10703436	10.2076	0.19068		Chr4	4114009	3.92342	0.0530537		Chr5	8800198	8.39252	0.0067068		Chr6	9886025	9.42805	0.0274409		Chr7	7851233	7.48752	0.0333333		Chr8	7063156	6.73595	0.00142133		Chr9	4758212	4.53778	0.110526		Chr10	4732005	4.51279	0.15935
Chr1	10727910	10.2309	0.230903		Chr2	9703421	9.2539	0.104028		Chr3	10703464	10.2076	0.200423		Chr4	4114042	3.92346	0.0315904		Chr5	8800217	8.39254	0.0450295		Chr6	9886262	9.42827	0.0300752		Chr7	7851650	7.48792	0.00128205		Chr8	7063177	6.73597	0.0251267		Chr9	4771610	4.55056	0.12157		Chr10	4732020	4.51281	0.155754
[truncated: 4,405 more rows]
[truncated: 8 more columns]

[truncated: 12 more sheets: Suppl Fig. 6d-f, Suppl Fig. 10a, Suppl Fig. 12b, Suppl Fig. 14a-b, Suppl Fig. 15b-e, Suppl Fig. 16a-i, Suppl Fig. 17a-d, Suppl Fig. 18a-b, Suppl Fig. 19a-b, Suppl Fig. 20d-l, Suppl Fig. 21c-e, Suppl Table 4]
